# Supplementary material for: From freshness to preservation: insights into processing and storage impacts on purple passion fruit volatilome
Source: J Sci Food Agric. 2025 Nov 20;106(4):2139–53. doi: 10.1002/jsfa.70330 (PMC12872253; doi:10.1002/jsfa.70330)
Supplement: Supplementary file 1 — Table S1. Supporting Information. [file JSFA-106-2139-s002.xlsx]

## Sheet: FIC+PROC_ all
Table S1. Full data set used for statistics processing including the detected metabolites in purple passion fruit jusing HS-SPME/GC×GC-ToFMS, with relevant chromatographic data used to determine compounds identification.
	1tR (s)a	2tR (s)a	Compound	Chemical formula	CAS number	RICalc.c	RILitd	ΔRI	Ref. RILit	Compound previously reported on purple passion fruit	Whole Fruit								Halved Fruit									Fresh Juice									Thermically Pasteurized Juice									High Pressure Pasteurized Juice (450MPa, 10 min)
											WF_1	WF_2	WF_3	WF_4	WF_5	WF_6	WF_7	WF_8	HF_1	HF_2	HF_3	HF_4	HF_5	HF_6	HF_7	HF_8	HF_9	FJ_1.1	FJ_1.2	FJ_1.3	FJ_2.1	FJ_2.2	FJ_2.3	FJ_3.1	FJ_3.2	FJ_3.3	TP_1.1	TP_1.2	TP_1.3	TP_2.1	TP_2.2	TP_2.3	TP_3.1	TP_3.2	TP_3.3	HPP450_1.1	HPP450_1.2	HPP450_1.3	HPP450_2.1
			Alcohols
1	276.667	0.544444	2-Methyl-1-propanol	C4H10O	78-83-1	1111.7	1078	0.0312616	Charles, Martin, et al., 2000	-	264051	569577	384882	319530	248629	505498	351552	277604	1084529	273343	366065	297627	294527	231979	282274	225331	254692	101682	234897	248325	196716	215344	174968	174750	101134	177903	-	139742	101872	159057	170337	143695	425760	-	115020	250377	227472	257368	125924
2	294	0.68	3-Pentanol	C5H12O	584-02-1	1120.1	-	-	-	-	444738	504250	364231	869619	506646	303321	306149	317983	714808	562838	582171	859363	691440	422590	487319	467749	505894	-	-	-	-	27418	25717	16760	-	21442	28113	37465	35492	39966	48362	46149	36350	27241	31652	22977	30657	28387	-
3	310	0.632	2-Pentanol	C5H12O	6032-29-7	1128.5	1112	0.0148381	Yasuhara, 1987	-	10666515	33679002	18142207	17123598	25732033	9225607	10084703	15422238	9304254	30565781	26941227	15918348	26712332	13881159	8622616	6863132	20026321	13145523	13693181	13581527	5743448	5501615	4578275	2577267	2629815	2559597	2317744	2380320	1918231	3680321	3959578	3818075	2710948	2229188	2695012	7436917	8625366	9566740	8070964
4	352.222	0.581333	1-Butanol	C4H10O	71-36-3	1149.3	-	-	-	-	14270944	35549965	36156756	26266540	13338409	12888809	4229854	12176809	21384317	42135204	56946720	40082918	27893184	22902901	18531770	10094849	33278316	31998930	34663060	35418104	8974014	8849230	7621111	5226552	5005828	5092810	6147777	4994522	4251569	22100633	22341936	22254645	16161785	14120580	15595414	19569441	22244985	22679064	26151914
5	382	0.6	1-Penten-3-ol	C5H10O	616-25-1	1165.9	-	-	-	-	319450	501519	450061	993855	489143	294441	258982	140316	708722	716642	714961	961495	140356	293823	502653	506431	256031	116223	143039	142899	247769	284393	267505	215250	211203	228972	48263	49899	87376	51186	55741	53968	42847	58738	88021	258439	309684	340314	448168
6	509.059	0.828706	2-Hexanol	C6H14O	626-93-7	1223.8	-	-	-	-	125424	284108	225555	219598	241392	128477	109411	346135	145678	327945	659746	486642	284006	339727	201676	90730	828291	398581	357213	389132	219623	231593	179465	182352	128435	145775	140887	150953	153679	265421	306673	324119	306545	241255	298175	250207	289183	343195	424596
7	580.222	0.702667	1-Pentanol	C5H12O	71-41-0	1248	1240	0.00645161	Yasuhara, 1987	-	966169	2131473	2794512	1584523	2765582	1781165	1086295	2631126	889598	1155873	1974695	1138131	1539552	752521	869643	571235	1224226	2403312	2450981	4107419	3213778	6284217	4871648	1697960	2542976	3193355	1095314	1062911	1241772	1819612	1849031	2214572	963865	1030395	1728961	7354692	8179629	10505919	7596258
8	702	1.104	3-Heptanol	C7H16O	589-82-2	1296.6	-	-	-	Pontes et al., 2009	63626	127734	185604	85190	173865	73802	51066	51795	111253	182978	560003	198422	239661	138755	133841	155174	139817	159254	188757	187069	107258	129550	-	132011	104476	123402	339711	295468	240098	490659	532810	550536	347839	246118	274679	243887	286270	288774	290989
9	773.529	1.08941	2-Heptanol	C7H16O	543-49-7	1319.7	1308	0.00894495	Pabst, Barron, et al., 1991	Pontes et al., 2009	32312385	157952410	115405180	58680840	107005372	31749524	30551436	68168697	87103772	209681460	190405499	141130215	195515830	184417866	96260563	81412900	154795186	238573631	382946673	305472241	358198393	367320649	222280024	296115894	333224649	289579768	314845043	301923391	227622685	391830926	444809852	314466053	275109341	331208168	371454414	380668978	343574219	527721080	264999382
10	878	0.952	1-Hexanol	C6H14O	111-27-3	1352.2	1361	0.00646583	Chung, Eiserich, et al., 1993	Pontes et al., 2009; Porto-Figueira et al., 2015	86605008	137161662	154476803	84265261	121095727	60740425	28091632	62146884	138756202	225650849	291097316	207941457	232722771	211953158	151371918	119776459	214433290	384824257	225456022	242015794	187273999	166105017	166563494	131495847	122358914	125079256	190544581	179314180	182829639	325915884	182486089	416028907	349497993	267185967	190636894	93734302	163018022	242778590	474925335
11	902	0.784	3-Hexen-1-ol (isomer)	C6H12O	544-12-7	1359.6	1364	0.00322581	Pabst, Barron, et al., 1991	Pontes et al., 2009; Porto-Figueira et al., 2015	1115094	2104131	1852003	1471040	1363364	905794	392059	631184	1574162	2541228	4731582	2761323	2180855	2002040	1717669	1850477	1991388	4059854	4313666	4383164	2077798	2183463	1939790	1294812	1255329	1353030	3845320	3982723	3595606	7311203	8058871	8299240	5069452	4524883	5543546	5675215	6253205	7172317	6933235
12	966	0.792	3-Hexen-1-ol (isomer)	C6H12O	544-12-7	1379.6	1364	0.011437	Pabst, Barron, et al., 1991	Pontes et al., 2009; Porto-Figueira et al., 2015	63517688	56790089	62798059	60321828	43276239	38718179	14121551	18970901	81399924	85082243	115461736	98258050	73684170	82603922	70230610	54503472	50196314	80263630	92366930	92953886	55440488	66948483	60712284	47300768	45537864	45765428	111909692	109246272	103455784	94352033	95273837	85585686	100482008	103919823	99600052	89949533	95787432	110514095	106941061
13	1046	0.76	2-Hexen-1-ol (isomer)	C6H12O	928-95-0	1404.6	1419	0.010148	Chung, Eiserich, et al., 1993	-	433895	459713	404222	1515631	499758	225938	192278	168709	2604254	3524624	3650596	5611976	1268569	3131330	2150034	2288498	1596355	2733562	3183417	3059133	3995801	5154358	4619625	2746147	2828418	3293679	2542053	2845668	2717426	1963635	2254246	4755306	1457356	1478930	1872366	2247925	2267088	2375486	2974037
14	1198	1.064	1-Octen-3-ol	C8H16O	3391-86-4	1452.2	1458	0.00397805	Chung, Eiserich, et al., 1993	-	1208029	2259412	1508688	943778	1628871	1028566	1205669	2075899	207295	341398	273480	226482	130567	285760	122649	190149	570541	337624	285733	351955	527080	532625	686729	594763	1501594	545671	323078	393278	629573	340288	535341	488393	268592	290383	391590	1185536	1401631	1490069	1701193
15	1198	1.02588	1-Heptanol	C7H16O	111-70-6	1452.2	-	-	-	-	164568	372630	494777	203135	316020	201005	103325	167346	477955	601597	1465069	763519	1228590	576424	509730	556726	895310	9617817	10044482	10566238	8120617	8583822	8398033	5355892	5564866	6281496	11508579	12410365	9883871	13591451	14826855	15221802	9848778	9453838	9865132	15997961	18415456	20311236	18927664
16	1326	1.168	2-Ethyl-1-hexanol	C8H18O	104-76-7	1492.2	1504	0.00784574	Ranau a- Steinhart, 2005	-	337511	325781	455519	254330	376819	195893	246011	209236	148389	144595	143566	124968	168967	108125	118028	90146	105355	669908	750044	769231	920626	994070	1151886	708391	698742	758382	1160507	1137538	1136519	911899	1016420	1056224	758145	752181	812347	2015057	2079984	1966033	1687967
17	1334	1.984	3-Nonanol	C9H20O	624-51-1	1494.99	-	-	-	-	-	-	-	-	-	-	-	-	213818	228797	394962	320140	237391	279334	124876	165176	162983	4367852	4473690	4524826	5304959	5488898	4936333	5347803	5625504	5841811	4561396	4734923	3968900	4374822	5071939	4850883	4150163	3736143	4352657	5181886	5969179	6807194	6526261
18	1430	1.504	2-Nonanol	C9H20O	628-99-9	1521.3	-	-	-	-	430051	1646849	1723451	993293	2233115	516201	570038	1058027	2863907	7524220	10495448	5814675	6552266	5611341	2729023	2258771	5628511	344775896	266543222	365031546	183070823	178707971	292717393	135389443	271240000	196263897	158765537	165626480	151038377	220251641	197759732	141709945	267181209	160630774	292597345	257268899	236702435	329346338	341026671
19	1438	0.656	3,5-Hexadien-1-ol	C6H10O	2196-20-5	1525.8	-	-	-	-	600900	450753	553248	523608	262601	293158	114620	100505	751443	758772	1526378	1117102	627419	772055	467382	275024	220225	3708759	3945279	4186742	3565834	3825886	3497233	3619175	3509892	3775174	6408640	6491226	5954769	6188396	6552498	6617156	5629427	5346156	5846278	3333889	3678346	4239956	4466890
20	1534	1.08282	3-Octen-1-ol (isomer)	C8H16O	20125-84-2	1554.5	-	-	-	-	370330	299081	589469	381982	371025	351735	146824	144172	1848552	1520464	3529770	2702370	1963303	1741776	1234821	1701095	976585	22688544	23705585	24141384	25128355	27198880	25090812	27505220	27974043	29517058	29983152	33113511	27248812	30804768	34745503	32828342	37355288	36549212	39850792	25759933	30249520	36970838	32765863
21	1550	1.232	1-Octanol	C8H18O	111-87-5	1556.9	1567	0.00644544	Chung, Eiserich, et al., 1993	Porto-Figueira et al., 2015	537405	857485	769318	522847	740146	396655	358123	511994	4799863	7522798	9138295	7612174	13475037	9425164	3902363	5134984	6063001	675164057	688401526	496944911	286024871	279162016	458354004	240484190	317204564	244734777	889493014	235190674	197749076	214505506	212381857	193988285	203908741	215646830	201010141	271516523	234286199	234957874	283257248
22	1694	0.904	2,7-Octadien-1-ol	C8H14O	23578-51-0	1602.1	-	-	-	Pontes et al., 2009; Porto-Figueira et al., 2015	156733	146664	239294	181269	157392	133102	53743	51872	640519	482779	1447083	1006502	804547	637498	442913	456735	434608	28061544	28761949	29357125	16879047	17487896	16560105	18725044	19622480	20339627	14325548	14635458	12602777	20869426	21917563	21037081	27189665	27309368	31568752	17917604	19607073	22323127	25560708
23	2262	1.312	3-Decen-1-ol (isomer)	C10H20O	10340-22-4	1777.3	-	-	-	-	-	-	-	-	-	-	-	-	489241	488475	689272	1148091	491222	719795	292540	374418	367659	126095314	106165014	112671789	117250182	117618614	74800387	132526776	152953247	136809211	81908790	76292902	74794841	89188417	93212250	87426260	102922746	100652760	114512772	60723426	71147020	83780093	91437223
24	2414	1.128	2,6-Nonadien-1-ol	C9H16O	7786-44-9	1826.7	-	-	-	-	-	-	-	-	-	-	-	-	-	-	-	-	-	-	-	-	-	4454808	4202513	4359073	5387703	5770084	6103364	6431666	6938170	6791226	1659307	1556898	1556150	1363777	1325304	1196635	1641057	1437178	1930925	1770224	2173096	2770486	2688522
25	2518	0.584	Phenylmethanol	C7H8O	100-51-6	1861.7	1883	0.0113117	Charles, Martin, et al., 2000	Porto-Figueira et al., 2015	-	179757	116591	-	-	-	-	109983	364350	446950	1105909	347151	611769	179132	165311	227849	417677	18577728	19475393	19985885	15164133	15999261	16841154	10230869	9363349	10644036	14287025	14345039	13634705	15488882	16697680	15910934	13744302	12949192	14061336	17012228	20090820	25565984	23804831
26	2773.78	1.68173	Dihydro-β-ionol	C13H24O	3293-47-8	1951.3	-	-	-	-	-	-	-	-	-	-	-	-	-	-	-	-	-	-	-	-	-	58042320	49907074	54972950	49507653	54985108	57561885	51106947	57117901	56110766	15168986	14355152	15867282	27842269	26439463	23413875	30712758	26423547	37979765	35863432	44449664	52189980	49372246
										Subtotal (GC Peak Area)	214910514	434354045	400090430	257721295	322822148	160657295	92625321	185879415	358586805	622461853	724301549	536829141	589458331	543408175	361472222	290237510	495368576	2055340610	1966659340	1829822348	1342540968	1345590461	1440533224	1127202549	1395243393	1195027549	1863358057	1186706958	1044316881	1495702078	1394629768	1404286766	1457922960	1327448848	1444714038	1323209488	1341343635	1757290537	1783105150
										Average (GC Peak Area)	2.58633e+08								5.02458e+08									1.522e+09									1402120706									1716604079
										Subtotal (%)	0.274007	0.422817	0.514866	0.265394	0.426587	0.296787	0.165539	0.305416	0.061532	0.0982169	0.107946	0.0713504	0.0974827	0.0753599	0.0789509	0.0657908	0.102663	0.063816	0.0614511	0.0564857	0.0407168	0.0372076	0.0456572	0.0320911	0.0421817	0.0338502	0.0699798	0.0501806	0.0447663	0.0614465	0.0590785	0.0559305	0.0558333	0.0481272	0.0512163	0.0576664	0.0526465	0.066034	0.0690548
										Average Subtotal (%)	0.333927								0.0843658									0.0459397									0.0551732									0.0700067
			Carboxylic acids
27	1486	0.464	Propanoic acid	C3H6O2	79-09-4	1540	1534	0.00391134	Jarunrattanasri, Theerakulkait, et al., 2007	-	105652	123659	113312	103931	89224	73556	87954	65183	109422	102106	137452	127690	103667	81134	96797	79035	74983	193149	228228	151248	247214	240275	457648	210437	233809	261078	379695	305807	126285	221996	177054	162796	197506	153360	172118	300640	256311	244306	250290
28	1774	0.492	Butanoic acid	C4H8O2	107-92-6	1626.4	1624	0.00147783	Jarunrattanasri, Theerakulkait, et al., 2007	Conde-Martínez et al., 2013	631776	726794	448920	1206719	859284	726106	916412	497359	1331195	1517931	2376515	4306007	3287511	5579856	3774548	2409155	2665118	5074966	4828559	5036140	3841548	5388438	5123293	5386245	5573573	5129969	4647674	3694655	3394487	3213331	2971593	2697957	3491960	3106664	3509048	4395166	5271051	5654662	4210965
29	1902	0.52	3-Methylbutanoic acid	C5H10O2	503-74-2	1665.4	1667	0.000959808	Jarunrattanasri, Theerakulkait, et al., 2007	Conde-Martínez et al., 2013	41136	31438	31347	37132	55611	-	-	-	28671	29660	36406	28468	60972	37011	50151	-	-	269474	269004	286397	368147	309145	418782	470803	434282	444430	384066	305878	232078	183255	210745	197191	179283	162242	163104	301685	376563	449466	529197
30	2126	0.496	Pentanoic acid	C5H10O2	109-52-4	1734.5	1733	0.000865551	Jarunrattanasri, Theerakulkait, et al., 2007	-	77334	140606	57853	97895	55652	47191	48485	39896	91966	89160	72743	75340	94923	56475	68146	58798	53355	203272	313543	375816	315988	273268	280877	298189	255759	416813	480495	319013	221377	257682	357977	382934	353763	215949	346602	247711	363438	344910	421566
31	2454	0.552	Hexanoic acid	C6H12O2	142-62-1	1840.1	1839	0.000598151	Jarunrattanasri, Theerakulkait, et al., 2007	Pontes et al., 2009	609977	702310	377388	410160	422593	473231	339878	298438	903962	868025	566358	785336	882841	4603252	739095	1160695	615220	20910847	19683556	21288635	57960362	60035330	60731002	90362709	82585276	97688774	54744493	53909355	50632193	34902198	35957034	33627373	62759291	54996142	59112648	16132281	22532466	28374989	38983006
32	2766.89	0.569778	Heptanoic acid	C7H14O2	111-14-8	1948.1	1947	0.000564972	Karagül-Yüceer, Vlahovich, et al., 2003	-	84165	141806	59293	108319	56012	74743	50728	38928	137167	94118	86879	93364	106470	66196	63968	49909	50287	372659	374148	511600	443045	561224	452051	447690	450443	519820	438718	353640	292284	311851	428330	426808	423789	262349	351993	947933	1788245	558534	724899
33	3070.44	0.593333	Octanoic Acid	C8H16O2	124-07-2	2056.6	2055	0.000778589	Jarunrattanasri, Theerakulkait, et al., 2007	-	234860	331936	220608	214946	153884	196013	138640	109824	282043	246498	435042	222937	312434	211139	179247	128387	145336	2009505	2028189	2061295	3050140	4300968	4868791	3527470	3556416	4386814	1814015	1504495	1287513	1239578	1430900	1603284	2585058	1908938	2277494	2274198	2741421	2112848	2610390
34	3222	0.504	Nonanoic acid	C9H18O2	112-05-0	2110.9	2127	0.00756935	Colahan-Sederstrom a- Peterson, 2005	-	291228	298700	250011	232509	165299	278997	175866	181737	372147	321845	424436	255914	530591	224730	250670	196962	217156	1468184	1604163	1330922	1606427	2534711	3212070	1420787	1282919	2013621	1058405	1171082	781272	602921	1256456	1900388	1758754	1104144	752746	3706600	3409066	1657088	2508460
										Subtotal (GC Peak Area)	2076128	2497249	1558732	2411611	1857559	1869837	1757963	1231365	3256573	3269343	4135831	5895056	5379409	10859793	5222622	4082941	3821455	30502056	29329390	31042053	67832871	73643359	75544514	102124330	94372477	110861319	63947561	61563925	56967489	40932812	42790089	40998731	71749404	61909788	66685753	28306214	36738561	39396803	50238773
										Average (GC Peak Area)	1.90756e+06								5.10256e+06									6.83614e+07									5.6394e+07									4.55762e+07
										Subtotal (%)	0.00264703	0.00243092	0.00200589	0.00248341	0.00245463	0.00345421	0.00314181	0.00202324	0.000558814	0.000515862	0.000616381	0.000783517	0.000889629	0.00150604	0.0011407	0.000925518	0.000791978	0.000947054	0.000916438	0.000958253	0.00205725	0.00203635	0.00239436	0.00290745	0.00285311	0.00314024	0.0024016	0.00260327	0.002442	0.0016816	0.00181265	0.00163291	0.00274775	0.00224456	0.00236406	0.0012336	0.00144196	0.00148042	0.00194561
										Average Subtotal (%)	0.00258014								0.000858715									0.00202339									0.00221449									0.00186294
			Aldehydes
35	70	0.376	Acetaldehyde	C2H4O	75-07-0	726.6	718	0.0119777	Chung, Eiserich, et al., 1993	Porto-Figueira et al., 2015	6837705	9227811	6417252	1443790	4080652	5734465	6136603	8791001	9675472	25662032	18859493	14213448	9974119	12978891	18794279	16687954	10181758	32655714	32175361	42744475	30180913	30491044	51820931	31864025	38328320	30969323	43500865	18207367	43771767	43751974	48692096	40203838	37311674	39515712	47263254	45279854	43187453	30875648	45229137
36	102	0.512	Butanal	C4H8O	123-72-8	860.47	877	0.0188483	Ott, Fay, et al., 1997	-	-	-	-	-	-	-	-	-	-	-	-	-	-	-	-	-	-	8039972	729313	859185	442807	-	6092403	-	-	-	9711398	-	-	1565783	3846998	3509196	1785365	1166614	4368375	-	-	358464	-
37	118	0.624	2-Methylbutanal	C5H10O	96-17-3	913.8	915	0.00131148	Jarunrattanasri, Theerakulkait, et al., 2007	-	253526	481418	210057	361274	959215	140285	550441	200770	217408	250626	603660	253905	405804	225655	172663	206942	244466	204754	251773	1456128	112238	235228	7796260	627729	184302	588521	4471471	495350	286979	278138	308307	277705	344650	186326	430658	275944	79963	121549	262058
38	174	0.672	Pentanal	C5H10O	110-62-3	1015.3	1004	0.011255	Chung, Eiserich, et al., 1993	-	-	-	-	-	-	-	-	-	-	-	-	-	-	-	-	-	-	961315	821325	1669393	3019011	2037317	3450266	-	4248811	3983623	8185880	12498641	19037991	12276221	14888492	19517112	14895029	21206634	25846100	3460538	1176639	2256024	3958218
39	206	0.584	2-Butenal	C4H6O	4170-30-3	1048.5	1051	0.00237869	Calvo-Gómez, Morales-López, et al., 2004	-	218336	236882	171351	366393	281829	211886	224302	313477	391477	291561	433323	530993	354520	218914	211886	243484	277061	1779132	1885904	1799940	1715914	1988177	2491374	2067400	1848976	1749809	1981126	2277962	3112133	2448499	2475201	2806503	2565750	2865949	3332985	2521408	3059387	3576634	3962377
40	246	1.008	Hexanal	C6H12O	66-25-1	1090.6	1089	0.00146924	Jarunrattanasri, Theerakulkait, et al., 2007	Porto-Figueira et al., 2015	5319850	7449789	4327414	5404061	4296636	2839285	4747605	2763664	6421606	15041303	15217479	9114789	7532866	12761656	5232299	7142980	9167431	4933386	1732296	2330318	4158636	1182867	4670834	5575735	6836524	3876562	15163517	19776453	34259026	27600938	29606439	28942254	18955986	29212659	29096948	2888588	4093693	2310296	4734770
41	262	0.76	2-Methyl-2-butenal	C5H8O	1115-11-3	1103.5	1097	0.00592525	Calvo-Gómez, Morales-López, et al., 2004	-	-	-	-	-	-	-	-	-	-	-	-	-	-	-	-	-	-	340929	476915	451188	245371	452698	495642	452412	264661	440063	451642	410143	358084	-	399849	471986	318079	-	348383	315825	467330	590221	347888
42	341.556	0.924	3-Hexenal (isomer)	C6H10O	6789-80-6	1145.3	1148	0.00235192	Schuh a- Schieberle, 2005	Conde-Martínez et al., 2013	623648	494459	482440	197004	149958	101102	87732	69596	426304	941339	1494713	2021527	311287	794750	571027	804150	502543	-	-	-	-	-	149265	-	-	-	516365	344393	1743975	1043036	893481	607622	540010	1400344	626239	141905	-	-	245473
43	454	0.824	3-Methyl-2-butenal	C5H8O	107-86-8	1202.6	1230	0.0222764	Ott, Fay, et al., 1997	-	135565	173441	248874	201332	148490	87066	53721	126149	147259	115997	161892	176969	151056	179737	87077	92482	134737	359617	341010	318625	282838	322287	333618	331960	317794	336994	407685	359359	343411	398184	395898	429763	336172	299631	433435	419887	545602	610183	649095
44	486	1.088	2-Hexenal (isomer)	C6H10O	6728-26-3	1214.8	1215	0.000164609	Derail, Hofmann, et al., 1999	Porto-Figueira et al., 2015	466734	328246	442058	937716	267781	67610	116979	125252	1198345	1705554	2224578	4212589	514163	2662770	896135	1442173	885782	1529558	2208728	2660643	1428805	1961792	2076872	1503367	2082136	2336383	11503829	10774090	8604766	8402309	8530246	8334151	6300312	5634297	6561291	2071633	2449778	2935858	3830169
45	662	2.08	Octanal	C8H16O	124-13-0	1281.8	1283	0.000935308	Schuh a- Schieberle, 2006	Porto-Figueira et al., 2015	746854	1273132	1026568	582110	454851	157040	349305	334670	1124832	1614342	782897	1012539	1178824	964979	612253	726390	852612	9569255	8678207	16463352	8969785	9009152	9374689	16769267	20383657	11579111	23299663	22027929	24406354	22411855	27586518	21771230	22159442	16887581	16129819	13778921	15589499	14244765	20333463
46	758	1.432	2-Heptenal (isomer)	C7H12O	18829-55-5	1314.8	-	-	-	-	-	-	-	-	-	-	-	-	-	-	-	-	-	-	-	-	-	2044357	855830	927741	1448754	1400415	2624793	1258537	1873200	1293949	2698522	2955929	7297667	4181962	4534168	4216312	3342066	5320792	5307220	3859983	4536950	5045155	7271751
47	974	2.568	Nonanal	C9H18O	124-19-6	1382.7	1385	0.00166065	Lozano P.R., Drake M., et al., 2007	Porto-Figueira et al., 2015	2177881	3797588	1483772	1580018	1086256	802113	826861	964767	2550614	2484955	1306724	1003965	1261819	826383	978110	1279074	1490963	18470140	10928911	36365942	18824328	18016570	16102108	24650029	75854448	29004659	33987660	30567674	35998824	26880582	45831145	33234010	42432231	17086268	16493566	25631334	35982396	26105080	31658147
48	1094	1.704	2-Octenal	C8H14O	2363-89-5	1419.9	1400	0.0142143	Derail, Hofmann, et al., 1999	-	-	-	-	-	-	-	-	-	-	-	-	-	-	-	-	-	-	5138786	1893260	2095694	6131064	5450077	10686401	6399197	7516674	3756662	7034165	6209236	27873370	15012915	14444415	11200340	12180677	23056034	16945891	17195153	18973369	16417180	29123911
49	1222	1.12	2,4-Heptadienal	C7H10O	5910-85-0	1459.7	-	-	-	-	-	-	-	-	-	-	-	-	-	-	-	-	-	-	-	-	-	1065398	612903	722790	1782546	1859328	4950567	1804828	1828304	1553134	2135558	2209345	8711334	4651772	4363592	3886613	3817393	6289432	6938461	5102064	5587557	6014113	10134467
50	1382	0.872	Benzaldehyde	C7H6O	100-52-7	1506.81	1523	0.0106291	Charles, Martin, et al., 2000	-	1693728	2949542	3024970	1491596	1250174	832861	932799	1114609	2294884	2399373	4672040	2705677	2526439	2698469	1326498	1488995	1668771	5853672	5104617	5763724	6166629	6245112	6588223	7879902	8121385	8549631	46845102	55068099	61679460	40400419	48028103	49574655	30559880	37479911	57326916	5436143	6912977	7915210	10322871
51	1774	1.032	3-Methylbenzaldehyde	C8H8O	620-23-5	1626.53	-	-	-	-	-	-	-	-	-	-	-	-	-	-	-	-	-	-	-	-	-	6807402	8232581	9722934	7835334	10497769	13570617	9604279	12088673	15383874	4677628	3630324	3309846	2739878	2863944	2720258	900947	619843	814044	258904	336699	326198	773987
52	1782	0.912	henylacetaldehyde	C8H8O	122-78-1	1628.9	1627	0.00116779	Karagül-Yüceer, Cadwallader, et al., 2002	-	-	75547	-	-	103528	-	68262	-	-	-	108223	-	-	-	-	-	-	63342	139138	308840	124515	113373	826231	162925	135529	171573	2150791	1538694	1525908	1359051	1308219	963691	956520	904739	1018218	170283	213890	196105	221067
53	1782	2.184	2-Decenal (isomer)	C10H18O	2497-25-8	1629.32	1605	0.0151554	Jezussek, Juliano, et al., 2002	-	-	-	-	-	-	-	-	-	-	-	-	-	-	-	-	-	-	2660137	2071935	2515278	2156390	2646714	3409431	2229722	3268196	3153107	23746155	14368229	14430248	16419956	12129873	8578836	16414119	13350378	9982162	2780351	4171136	3617400	5414177
54	2046	1.192	4-Ethylbenzaldehyde	C9H10O	4748-78-1	1709.7	-	-	-	-	-	-	-	-	-	-	-	-	-	-	-	-	-	-	-	-	-	360610	328705	348375	374814	354801	365325	382773	356447	347904	377850	1149117	1253594	746549	779012	838548	290256	258530	326871	414735	419115	449864	456189
55	2358	0.944	Cinnamaldehyde	C9H8O	14371-10-9	1807.7	-	-	-	-	122683	137183	87651	100689	102221	63276	82381	62551	157097	150057	128107	126156	106766	99969	93283	95553	77867	801030	837019	854141	924120	836004	937295	874276	922168	848484	742914	680504	660326	655793	616081	573868	636545	588393	666826	779415	898700	878713	1045498
										Subtotal (GC Peak Area)	18596510	26625038	17922407	12665983	13181591	11036989	14176991	14866506	24605298	50657139	45993129	35372557	24317663	34412173	28975510	30210177	25483991	103638506	80305731	130378706	96324812	95100725	148813145	114438363	186460205	119923366	243589786	205548838	298665063	233225814	272522077	242658491	217043103	223330067	250257662	132782868	148682133	124844660	179974713
										Average (GC Peak Area)	1.6134e+07								3.33364e+07									1.19487e+08									2.42982e+08									1.74229e+08
										Subtotal (%)	0.0237102	0.0259178	0.0230639	0.0130431	0.0174185	0.020389	0.0253369	0.024427	0.00422217	0.00799308	0.00685456	0.00470139	0.00402158	0.00477229	0.00632868	0.00684802	0.00528143	0.00321786	0.00250927	0.00402473	0.00292135	0.00262968	0.00471658	0.00325802	0.00563715	0.00339693	0.00914819	0.00869176	0.0128027	0.00958139	0.0115444	0.00966471	0.00831199	0.00809692	0.00887184	0.00578677	0.00583564	0.00469131	0.00696993
										Average Subtotal (%)	0.0216633								0.00566924									0.00359018									0.00963488									0.00715352
			Esters
56	94	0.448	Methyl ethanoate	C3H6O2	79-20-9	826.97	834	0.00842926	Ott, Fay, et al., 1997	Porto-Figueira et al., 2015	-	1133543	572518	1141328	947882	669190	686744	-	3510352	2566453	1456094	5373854	3008861	1924626	1750090	3159005	2692614	1741412	0	-	2303420	1905868	1917411	2627471	15957756	881783	819495	1690751	3290089	2333905	2323143	2223810	1513030	4820097	1920978	1228432	1257977	1558405	2208778
57	110	0.544	Ethyl acetate	C4H8O2	141-78-6	893.9	896	0.00234375	Jarunrattanasri, Theerakulkait, et al., 2007	Pontes et al., 2009; Porto-Figueira et al., 2015	47284453	40863888	27191623	48957928	26490106	35191831	41297599	34500864	196421083	103804934	90494843	126570836	117098014	194062608	197985258	156430303	102172850	44312018	45840035	49594887	50022981	57258173	54466940	50343106	48076000	47744578	49903107	45306488	43729186	25556527	28557377	72997116	68591119	71637039	79335229	50234550	51089910	52022549	86301831
58	142	0.744	Ethyl propanoate	C5H10O2	105-37-3	964	951	0.0136698	Buettner a- Schieberle, 1999	-	4037539	2256195	743459	3114913	850264	1310282	1858137	617712	25525834	16311473	11664352	21928101	9324721	18539395	12839608	29049993	7406827	3671786	3902417	3707322	4761741	4835737	4374363	8750941	8926557	9565133	3945291	3793855	3289922	6663517	6342118	6241857	4253025	2785810	3924424	2320576	2496589	2638353	4464128
59	142	0.92	Ethyl 2-methylpropanoate	C6H12O2	97-62-1	964.37	967	0.00271975	Zhou, Wintersteen, et al., 2002	Conde-Martínez et al., 2013	747221	571489	178832	469224	575428	562053	718752	422980	2137430	2034982	873374	1906783	1117345	1813114	1406153	3180499	1224434	453830	481905	381227	664151	712523	542684	675456	594774	569626	307883	316864	224386	385534	363873	335015	160057	139271	143428	212391	250590	226335	309916
60	150	0.756235	Propyl acetate	C5H10O2	109-60-4	980.7	960	0.0215625	Yasuhara, 1987	-	1461458	613663	88980	528421	304649	155650	277449	382724	2716263	23401649	3291807	20469609	1304490	2802788	7391302	3087533	19923185	-	-	-	-	-	-	-	-	-	-	-	-	-	-	-	-	-	-	-	-	-	-
61	158	0.784	Methyl butanoate	C5H10O2	623-42-7	997.4	971	0.0271885	Yasuhara, 1987	Pontes et al., 2009; Porto-Figueira et al., 2015	12571942	6243554	2510418	8574585	5359039	3583126	5489327	4249917	67913493	42064833	20531577	45516435	32707530	33656921	23739682	33111628	19071029	22593737	22920247	21638325	30767509	30360701	26759602	39202720	38552729	38910155	25066336	26855344	23755879	18227917	17099903	18280531	17313092	15013763	15197956	14200987	14337201	15134761	19682356
62	158	0.904	2-Butyl acetate	C6H12O2	105-46-4	997.7	974	0.0243326	Yasuhara, 1987	Pontes et al., 2009	923272	476616	147928	494892	394758	159888	210070	201493	4457622	2523381	1799195	1913598	1840765	895908	1222211	1609617	1249635	226022	259848	105648	639870	679909	510916	604748	630212	483562	596944	377976	171499	472637	167979	225747	317579	0	318139	429530	398368	0	573115
63	182	0.944	2-Methylpropyl acetate	C6H12O2	110-19-0	1015.6	1004	0.0115538	Yasuhara, 1987	-	370363	329688	285031	235518	340571	145996	296865	175081	2299925	2723705	1669465	2375883	1686616	1533824	1321772	1292654	1506312	1082310	1358973	415906	0	2421574	1625217	2072228	2382067	1797740	1716612	1990258	1549240	1926924	1542545	1489832	1305005	900825	1116072	815022	1261211	2699293	1671571
64	198	1.152	Ethyl butanoate	C6H12O2	105-54-4	1040.7	1048	0.00696565	Lozano P.R., Miracle E.R., et al., 2007	Conde-Martínez et al., 2013; Pontes et al., 2009; Porto-Figueira et al., 2015	250876869	231367749	80188286	296655930	132082771	170254371	190488918	120231186	711483898	787103556	331107374	1126729784	579690735	860630028	916525247	450772530	783647039	595305861	661572044	675500614	780258948	727307769	495545902	799117028	632793142	999657115	683294572	594965895	564698335	563800259	458405723	738707031	478764717	506503096	508609614	551180630	648485148	715284885	478132531
65	214	1.384	Ethyl 2-methylbutanoate	C7H14O2	7452-79-1	1057.7	1048	0.00925573	Zhou, Wintersteen, et al., 2002	-	3303141	2964506	816757	2054449	1936844	2659371	4041428	2541165	17637603	18340771	6513776	12431685	8913993	19048389	12797693	25692982	14671972	7129324	6547409	6092642	12906629	12541640	10320701	8000912	8305978	7942769	8679782	9308146	6898585	6906284	6928447	7096277	3426796	3003974	3194191	3840403	3917186	4347255	4313328
66	238	1.088	Butyl acetate	C6H12O2	123-86-4	1082.4	1086	0.00331492	Ott, Fay, et al., 1997	Porto-Figueira et al., 2015	12898432	11586953	5669688	15514234	4866792	2988968	1739474	1983202	159533443	110654352	116370417	155498115	79006758	152804943	85132907	88186856	90794216	152433629	183956528	121349307	104526365	86123671	115834216	117058450	133035561	115207419	80331783	84712103	70724198	131880296	128180486	122047875	94441609	99131745	96307926	102300575	103706985	98955783	96958820
67	302	1.688	Propyl butanoate	C7H14O2	105-66-8	1124.8	1098	0.024408	Yasuhara, 1987	-	97284	106800	-	172204	106463	80106	147155	-	20430540	20557842	13935188	29963902	5458682	10770522	7074177	7899248	5602548	15469640	14396251	13705908	9836827	9833228	8053700	14561066	14471505	13219170	5450328	5453515	4456390	5941393	5966857	6017033	9881039	7916884	8904641	4135931	4712738	5554101	6447076
68	318	1.68	Ethyl pentanoate	C7H14O2	539-82-2	1133.2	1134	0.000705467	Avsar, Karagul-Yuceer, et al., 2004	-	-	-	-	-	-	-	-	-	5934546	5453973	3099773	11112807	2417386	9806118	3791321	8202424	2040433	9275379	8614209	8299337	16966658	15850072	12599897	22409946	21480198	20886828	4858736	5035400	3750136	4272660	3971397	3938974	6882657	5441017	5946564	3893015	4550760	5379017	6775230
69	358	2.264	2-Methylpropyl butanoate	C8H16O2	539-90-2	1154.3	-	-	-	-	-	-	-	-	-	-	-	-	4383111	3461385	2246020	4980222	1965192	2119469	1181221	1859288	1125806	8263222	7658777	7239331	9770578	8870320	6962246	9038327	9007368	8236482	3229927	3423765	2438369	2862327	2949195	2887273	2659905	2113810	2395713	3137476	3581928	4027284	4454929
70	374	1.136	Ethyl 2-butenoate (isomer)	C6H10O2	10544-63-5	1162.1	-	-	-	Porto-Figueira et al., 2015	1873499	1718165	944007	1174733	1739978	1334505	1365976	1530467	8273169	7162440	5953110	6523613	7719208	11312289	5561878	8255331	7977718	78374790	79099052	73182354	83266270	95280479	88147765	49160991	47963946	47571697	41226664	42306896	35769976	48385878	49268464	48378812	33460116	28678248	31969276	42635424	46985862	51699906	49655763
71	390	1.68	Pentyl acetate	C7H14O2	628-63-7	1170.7	1162	0.00748709	Yasuhara, 1987	-	348424	530626	356050	642004	1261345	376507	903658	985608	1032222	1971624	2818627	2080165	2181357	1418993	943972	1343406	2382250	3637487	3605082	3747892	12455330	12225915	9887915	5250341	5222548	5907687	4400363	4679907	3855860	4444041	4235545	4477586	4266287	3955404	4492157	5029797	5901283	6438981	3489198
72	422	1.712	Methyl hexanoate	C7H14O2	106-70-7	1187.4	-	-	-	Porto-Figueira et al., 2015	151609	215377	165956	423504	180121	153551	577605	214600	9308557	10890469	4248584	12234086	9809047	27579856	5814222	22187345	5337654	32327964	34820801	34296808	81528640	82797092	64137579	132789256	124278524	114162659	50818874	50109090	42850460	40404845	39185630	41126695	46509037	34085501	35897731	24746177	27573032	27592832	42351067
73	470	3.176	1-Methylbutyl butanoate	C9H18O2	60415-61-4	1209.5	-	-	-	Pontes et al., 2009	489780	1194462	567448	1235653	1092272	277420	350911	501277	50890777	115949818	45962043	96395788	40456430	46789207	13783049	22954138	25941317	395663010	381374216	359610832	234633663	245758176	199743898	232013306	222254131	216653769	60277048	60762994	49420366	89405359	80546244	88626032	107596962	92836822	99948818	186713343	194837107	210863589	165365556
74	486	2.6	Butyl butanoate	C8H16O2	109-21-7	1215.3	1210	0.00438017	Yasuhara, 1987	Pontes et al., 2009; Porto-Figueira et al., 2015	687311	1694871	782156	2315122	1040139	683612	573839	620210	229053000	229971740	254605953	254473815	203902642	271189514	176537656	100719727	170504167	296620829	321633276	207778567	315754621	173295959	496891568	248953153	425408146	321724046	229466576	231514420	193855086	101280067	174747459	399057146	203940917	465617988	348634847	505356888	345971163	386185770	156807201
75	526	2.656	Ethyl hexoate	C8H16O2	123-66-0	1230.5	1232	0.00121753	Avsar, Karagul-Yuceer, et al., 2004	Conde-Martínez et al., 2013; Pontes et al., 2009; Porto-Figueira et al., 2015	33388595	21265825	15292427	46574260	14481035	23605506	103837627	19218636	544385304	817986440	270041210	899436825	370021543	667368697	299179434	731895302	582248358	1179032216	1006960555	1411531292	1926916504	1872447036	1328659723	2583099308	2107476850	2067540794	751927014	1000429390	1041455750	884527891	860867212	903954519	1048700974	1224924719	1415152863	583002021	758475287	903323100	716050073
76	606	2.928	1-Methylhexyl acetate	C9H18O2	5921-82-4	1260.9	-	-	-	-	2100383	4928989	3629070	2330550	3258859	1320474	1031899	1537477	72774310	140842960	123601931	127860813	70198843	126836251	50396386	77174376	81990247	593646701	570821123	512767167	546151139	597128864	690544350	941853624	759542725	767176795	295674672	184374722	400005113	355426079	347469790	327761703	675713550	704241273	785428358	504448738	402077152	393142203	457352861
77	606	3.192	3-Methylbutyl butanoate	C9H18O2	106-27-4	1261.06	1257	0.00322798	Yasuhara, 1987	-	-	-	-	-	-	-	-	-	-	-	-	-	-	-	-	-	-	54058862	58643427	55827868	30949709	39113654	32320574	18989900	19069246	12433079	9685059	5345155	7086026	10559870	10760652	9128764	0	410351	1058575	13718970	17604391	19116454	14302874
78	630	2.352	Hexyl acetate	C8H16O2	142-92-7	1269.8	1268	0.00141956	Fuhrmann a- Grosch, 2002	Pontes et al., 2009; Porto-Figueira et al., 2015	12303521	24226788	23812377	9553878	12792549	6146798	3345171	4514294	323019561	344258222	502274178	385049754	294001372	417772586	210657884	321242893	254599262	840112867	831335599	991301040	1186997711	1143614387	1196624601	1032127393	904732046	1137858912	575441597	573175093	541124203	811584757	822617240	484688387	1416556401	1027223683	1162324782	791099878	793458997	867317451	1356408905
79	718	1.968	Ethyl 3-hexenoate (isomer)	C8H14O2	64187-83-3	1300	-	-	-	-	-	-	-	-	-	-	-	-	12903300	11735346	3877225	13225427	5313215	16205445	9945524	21152407	6988011	52329013	57544936	53728705	127831982	163480908	153977948	163961197	156741317	165220067	75878774	79444634	64300203	75563701	75560629	78988867	50840440	43661136	45449013	28358662	31179612	33559609	41569803
80	742	3.328	Propyl hexanoate	C9H18O2	626-77-7	1312.9	-	-	-	-	-	-	-	-	-	-	-	-	4142341	7467292	7311699	10705036	3460797	5617718	1922831	4283233	3285774	74961461	63334376	72737280	94469662	95273859	87940828	105635763	170798904	88606701	15985698	16597416	11110474	23461340	21219648	31464690	32851107	29862158	31200488	23885896	37512157	31253079	24513685
81	798	3.672	Ethyl heptanoate	C9H18O2	106-30-9	1327.9	-	-	-	-	-	-	-	-	-	-	-	-	1324657	1586767	391365	1348963	579030	2028407	838673	2055367	926905	11493920	17387865	17440106	39950634	38483959	33626477	44177436	-	42610175	12964350	12032654	10397251	12377944	13206454	12496871	9544572	8597797	9444740	5635068	6196592	7355818	8606624
82	814	3.256	Hexyl propanoate	C9H18O2	2445-76-3	1332.9	-	-	-	-	-	-	-	-	-	-	-	-	12312006	9300411	26969354	24123329	6540343	10577064	5657259	6852473	3743714	84991653	131684027	128578168	123444728	120089146	108203910	244693264	233445099	237859947	92946152	94064354	76244066	112384995	120633844	111089421	180044256	163122897	178285594	68438806	73790923	82153269	134571334
83	822	4.224	Hexyl 2-methylpropanoate	C10H20O2	2349-07-7	1335.7	-	-	-	-	-	-	-	-	-	-	-	-	5212291	5781350	14822531	5211733	4947997	6223057	3181979	3869632	2915064	63623756	113130468	109560828	66469719	84604290	74838979	128146796	127767723	119751774	69123600	66495454	59760001	89088778	87987584	82483533	81055747	71354001	78149237	50648051	59893332	65066961	78809855
84	830	1.92	4-Hexen-1-ol acetate	C8H14O2	72237-36-6	1337.5	-	-	-	-	-	-	-	-	-	-	-	-	199405	359692	811821	342996	209400	200616	87675	120585	-	4936360	6230217	5784003	3273551	4751261	2611978	3100757	3004928	3044878	2572524	2815301	2774786	3454113	3550704	4489697	4908151	3270186	3538506	4068415	4528330	5865114	7124581
85	830	2.176	Ethyl-2-hexenoate (isomer)	C8H14O2	1552-67-6	1337.56	-	-	-	-	-	-	-	-	-	-	-	-	199405	359692	811821	342996	209400	200616	87675	120585	-	34106802	39649734	32974450	69627967	73945905	66124513	51192403	48282557	54033409	23268221	24695967	18579719	27828134	27444735	29159891	26010984	22089541	23746138	13115535	16146109	17375858	15934891
86	942	2.536	Ethyl 4-heptenoate (isomer)	C9H16O2	54340-70-4	1375.2	-	-	-	-	-	-	-	-	-	-	-	-	-	-	-	-	-	-	-	-	-	2560092	3435789	2435345	4147386	7171726	6068397	3861057	3087191	4753649	2485980	2690330	1930010	2062171	2463371	2313177	2354197	1693825	1944592	1372054	1474074	2063916	2218104
87	1022	4.928	2-Heptyl butanoate	C11H22O2	39026-94-3	1398.4	-	-	-	Pontes et al., 2009	2362696	5021686	4001876	4514247	4341357	3367050	2587940	5801133	196596432	888453704	933023857	767080617	596043719	619104592	287578417	428322577	395384765	4814361942	4914020863	4563659024	3607624585	2962503949	2746750567	3015906212	2909843114	3375500272	3021946684	2683107345	2476776070	3249376351	3507246397	2735531489	2552908118	2092374800	2715920991	3882694327	4006999666	4340435002	3608214431
88	1054	4.008	Butyl hexanoate	C10H20O2	626-82-4	1408.1	-	-	-	-	-	-	-	-	-	-	-	-	228978677	241103374	160122197	246809777	73083102	143218620	90480199	66287980	49877913	2637528910	3187542587	3543265317	3386510896	5296987460	2968810098	2294140868	1948352842	1762591300	1336556840	1859123084	1708869826	1615822326	1495570432	2610219494	1653851475	2268852545	2379735715	2047156679	1722360259	1958275441	1748111640
89	1094	4.504	Hexyl butanoate	C10H20O2	2639-63-6	1420.8	-	-	-	Pontes et al., 2009; Porto-Figueira et al., 2015	11289746	26275849	10558000	22507467	20472213	12975292	10071198	12402221	1490420312	551121290	1881496632	1231309039	2024663659	1644354904	1146337891	879903370	786298589	2918435033	2378390212	2468271657	2304419667	3676348295	1670965907	2780462262	1035878861	1652809572	2402530107	3481871591	2256544383	2858740159	2653901465	3585519585	2151564656	3898241881	2026310707	1406559080	1511553780	2581228184	2151507706
90	1126	4.752	Hexyl 2-methylbutanoate	C11H22O2	10032-15-2	1418.4	-	-	-	-	-	-	-	-	-	-	-	-	26541018	43756122	73045277	24708171	33696323	29026390	24540052	21660896	19603688	405598482	394747529	574804460	392497192	420870572	443627117	385381594	363289058	376256062	694465862	472270862	315909951	491700798	105208408	289800083	295719011	340196670	315843814	99629390	404911070	403888271	212404956
91	1142	3.6	Ethyl octanoate	C10H20O2	106-32-1	1428	1431	0.00209644	Fritsch a- Schieberle, 2005	-	-	-	-	-	-	-	-	-	5912303	10517246	2131464	5714698	2856720	22687030	5583869	18211138	8761888	137774584	108408530	112771952	616194909	529072765	546572349	367227225	363837282	423229242	273458901	251625173	243656448	271857023	277374127	257498437	242846952	293462779	328434513	72838585	83840183	88632861	123125122
92	1206	3.048	3-Hexenyl butanoate (isomer)	C10H18O2	16491-36-4	1452.9	-	-	-	-	-	-	-	-	-	-	-	-	6827461	5348644	9185086	9246879	2707189	3245031	1987155	1873959	1407759	2156866130	1391272451	1698391504	1709209650	1702396629	1665638442	2236581133	1899098121	2361663197	1204310322	1304873416	1182406039	1033760403	1064564092	1127062229	1502755678	1351211002	1564240355	1268587710	1223293166	1571278147	1343757305
93	1206	4.552	3-Methylbutyl hexanoate	C11H22O2	2198-61-0	1458.3	-	-	-	-	-	-	-	-	-	-	-	-	236382	346199	243073	397077	-	546602	-	419666	-	36842195	34362783	31830230	66536455	62939141	72178408	46897994	44235274	43763119	13460840	12196292	9839828	11498191	11029939	9683532	9026561	7622506	9353581	11796083	13964250	14063893	14096941
94	1262	2.92	Ethyl 4-octenoate (isomer)	C10H18O2	34495-71-1	1467.8	-	-	-	-	-	-	-	-	-	-	-	-	11998316	8767973	2636001	8206405	3044680	11105641	6607096	9950671	4239921	243784305	263909225	266771452	760220201	468245433	501703031	606245686	601309866	553526871	306248583	291920999	241854251	318082410	305782183	303952018	236850295	238610430	262524634	84395954	98354876	108353401	148828371
95	1270	3.264	Octyl acetate	C10H20O2	112-14-1	1475.4	-	-	-	-	-	-	-	-	-	-	-	-	1239711	2065989	2295376	2564479	1976447	3718954	838228	1843766	1647246	140172518	134305844	125595297	228585729	244517516	219244594	200854225	212297051	213009749	171693057	208626641	178359533	163994307	171791091	155089086	359109317	385352183	334533818	118084692	117830643	126210383	131855835
96	1390	4.36	Heptyl butanoate	C11H22O2	5870-93-9	1512.6	-	-	-	-	-	-	-	-	-	-	-	-	1894687	1605786	2054667	3689129	1254162	1119421	1052758	642994	500958	23152360	105028897	21172159	121920241	102052974	108538654	144098483	162869806	286880043	135811364	115353267	121829006	95166203	98031816	85481685	120680943	120550142	143369128	68101940	81193556	88029025	108052889
97	1390	0.784	Ethyl 3-hydroxybutanoate	C6H12O3	5405-41-4	1511.5	1519	0.00493746	Charles, Martin, et al., 2000	-	-	-	-	-	-	-	-	-	1137676	615549	332528	584501	945675	669359	468822	454973	517611	8360205	9357231	9398446	17247804	16858889	14506424	13382629	10976185	12565314	22316192	27774416	19585087	13145792	15486556	17365466	10081374	8596101	8241964	8388148	9204684	10367367	13411352
98	1638	6.112	1-Methylhexyl hexanoate	C13H26O2	6624-58-4	1582.1	-	-	-	-	608744	1575731	128160	734552	781238	747223	-	633673	55874213	105676416	40295788	69291458	100670695	78735965	23714666	40891473	46750359	1851880990	1393947317	1492560334	1766341986	1676830771	2320645029	2096889305	2288306124	2838191386	1651330313	1845779517	1715216613	1364151643	1201975073	902423006	992292582	1538021878	1538061567	897402804	1184029288	1167037829	1634725382
99	1702	1.144	Methyl benzoate	C8H8O2	93-58-3	1604.6	-	-	-	-	301028	240716	114500	132313	115638	-	-	-	1146984	862667	1944665	1655583	355886	433666	310219	311770	359472	50572726	48795452	50211474	49699585	52559343	45851667	46583236	53401683	54009528	26179706	22912328	21687803	33314132	35155537	32887248	60601699	52061471	61827479	23814962	28400957	32797323	77370204
100	1734	4.704	Hexyl hexanoate	C12H24O2	6378-65-0	1613.1	-	-	-	Pontes et al., 2009; Porto-Figueira et al., 2015	4653834	6937403	2143224	3027434	3357827	3141114	2408930	2459613	235644355	232914022	155105068	237424315	154586053	225106346	100421734	109793605	56813661	2326600216	3437927768	2968286420	2925971930	3855013909	3616841788	3226935159	3873444129	4272406929	4525434355	1949074606	3295865472	2735982326	2031648059	2110241356	2851653431	1967846119	3205812022	2784956281	2477234987	1678502541	2331520762
101	1742	4.584	Octyl butanoate	C12H24O2	110-39-4	1617.9	-	-	-	-	-	-	-	-	-	-	-	-	10961951	15932279	5429827	19698323	8804252	13780169	3906715	4159812	2907316	599777132	655125177	828029088	660583525	735227340	620931839	748528983	529241249	928332152	974363059	467375609	623659553	28346195	582581282	58507055	747400797	719826402	538210369	53899780	637326788	445100967	528206754
102	1806	3.88	1-Octen-3-ol butyrate	C12H22O2	16491-54-6	1637.2	-	-	-	-	-	-	-	-	-	-	-	-	3815057	3589760	1851069	4699139	659485	1815712	1063500	793905	-	145102145	131233959	132354303	245595904	217748097	228776033	434173326	423910545	417766722	194973620	68706614	153308825	70090503	49829514	46264939	172050277	165800631	198272916	43646171	66440350	71618745	89206463
103	1846	1.368	Ethyl benzoate	C9H10O2	93-89-0	1648.6	-	-	-	-	77909	69894	-	-	-	-	-	-	189693	226502	191010	121983	80042	96434	96541	112569	-	21305194	20005180	20065245	17462661	18269454	17232304	6204738	6154832	5965164	8886900	8359410	8158107	11453262	11945475	11108314	9976011	8741001	11060115	9220735	11638291	13803877	13563368
104	1854	3.704	3-Hexenyl hexanoate (isomer)	C12H22O2	31501-11-8	1651.7	-	-	-	Pontes et al., 2009; Porto-Figueira et al., 2015	372945	969502	221178	262173	447957	436393	313567	323759	44644001	51652571	17200832	38603288	16075820	37131114	16636373	17007058	4826999	1244308970	887962746	809743587	1254511791	1129861280	1336807904	1915104047	1824012257	1534617165	634634142	767264484	572403095	642335478	487597565	582806896	734376590	887494648	698357603	508158966	428895628	607594110	749274203
105	1878	3.096	Citronellol acetate	C12H22O2	150-84-5	1656.4	-	-	-	-	-	-	-	-	-	-	-	-	-	-	-	-	-	-	-	-	-	17552226	14289352	14736651	24074172	23437266	23487389	22698099	25549518	24812659	24113771	21869465	19373531	16370600	15286981	13776499	24156454	19835904	31682524	20320164	25280099	28473255	17438929
106	1918	1.088	Ethyl 3-hydroxyhexanoate	C8H16O3	2305-25-1	1670.4	1674	0.00215054	Buettner a- Schieberle, 1999	-	-	-	-	-	-	-	-	-	137488	91204	-	-	116294	110708	-	-	-	9634852	10816401	10890759	23351544	26090835	23961822	18709202	16828835	18546546	15622622	16997578	14041413	10709597	11713508	11302153	7233149	6113004	6897792	5723257	7241811	9149016	11365342
107	2326	5.288	Hexyl octanoate	C14H28O2	1117-55-1	1798.5	-	-	-	-	-	-	-	-	-	-	-	-	4311923	3069314	1185656	2274345	1500584	2477203	582644	1551305	-	324382673	221823121	337256128	491524765	602941261	474639921	855885482	1716709341	959354911	653584281	494581305	583199482	440777394	316753701	313028194	468083996	514497841	313316992	119373322	696224943	206995323	306811620
108	2446	1.752	Butyl benzoate	C11H14O2	136-60-7	1837.7	-	-	-	-	-	-	-	-	-	-	-	-	-	-	-	-	-	-	-	-	-	49079937	50023954	54782354	37855745	34353746	31833190	11882030	9594711	8075629	4358145	3246264	3040069	4740582	4764366	4359326	4293846	3280298	4651010	3708665	5104381	6264865	10209236
109	2486	1.504	Benzyl butanoate	C11H14O2	103-37-7	1851.2	-	-	-	-	82119	119493	-	-	-	-	-	-	1527864	1722631	1121668	1758403	604765	312771	324153	200650	332500	108760843	101163370	56165481	92256523	97051134	94454389	102974146	79131863	81076212	44444490	37591495	38947971	33172410	32685753	28171434	32180674	29195219	39351758	36334609	46639205	53995260	70631945
110	3166	0.784	Ethyl cinnamate	C11H12O2	103-36-6	2091	-	-	-	Conde-Martínez et al., 2013	82404	94184	-	-	-	-	-	-	190563	149439	91519	89518	-	-	-	-	-	7671984	7587326	8124910	12799271	13478394	14511434	8760548	9086906	8151381	4860749	3455561	3045978	3413375	3317111	3132293	3138564	2293537	3263738	1923022	2420787	2764655	4139781
111	3326	0.664	Butyl cinnamate	C13H16O2	538-65-8	2148.1	-	-	-	-	-	-	-	-	-	-	-	-	-	-	-	-	-	-	-	-	-	883864	931456	1005478	783200	879704	866425	695072	664802	689712	456366	360348	307553	462194	443006	474848	492199	365797	424196	239407	288167	267718	489698
										Subtotal (GC Peak Area)	405746521	395594205	181109949	473341516	239618095	272326277	374620239	216049292	4829642515	5016216233	5160537967	6082054080	4888817264	5760525601	3771285771	3742155497	3582199986	24944826369	24581177917	25181456869	26785074824	29774699958	25189241523	28650670028	26701313983	28885803235	21528385233	19651081807	19097381451	18981933797	17896247685	18937860827	19857187977	21565477650	21723679891	17167157974	18554323809	19633329390	19435746219
										Average (GC Peak Area)	3.19801e+08								4759270546									2.67438e+10									19915470702									1.77923e+10
										Subtotal (%)	0.51732	0.385086	0.233066	0.487434	0.316638	0.503077	0.669516	0.354988	0.828747	0.791498	0.769098	0.808371	0.808497	0.798871	0.823705	0.848269	0.742393	0.774508	0.768074	0.777339	0.812342	0.823316	0.798365	0.815675	0.807247	0.818215	0.808514	0.830958	0.818639	0.779817	0.75811	0.754265	0.760461	0.781865	0.770122	0.748156	0.72824	0.737765	0.752694
										Average Subtotal (%)	0.433391								0.802161									0.799453									0.78475									0.724206
			Ketones
112	150	0.672	2-Pentanone	C5H10O	107-87-9	980.57	988	0.00752024	Ott, Fay, et al., 1997	-	994877	5188323	4007054	2567802	7363477	1214439	929558	3871357	4509793	24388288	24212840	15862296	19431023	13922568	6288311	4826004	17705013	66634936	68807690	67173651	31088519	33589150	29966099	20996339	21070688	24301421	26970011	28467233	26890042	38737994	37422213	40327208	37974358	35435823	35201959	49935048	47994092	50521749	43540548
113	350	1.496	3-Heptanone	C7H14O	106-35-4	1149.7	1171	0.0181896	Ott, Fay, et al., 1997	-	-	43064	94203	32555	82176	-	-	-	81995	183919	821335	251607	228903	130089	110473	103866	125956	418162	526195	479456	287962	307635	186318	260042	193244	206044	471333	447288	334397	897901	984444	1000506	703874	540033	647630	480953	509234	594341	541549
114	414	1.424	2-Heptanone	C7H14O	110-43-0	1183	1183	0	Lozano P.R., Drake M., et al., 2007	Pontes et al., 2009; Porto-Figueira et al., 2015	8200337	39029064	40027865	17443462	50155074	11871092	8526536	28902368	45852712	267516888	280302206	209395516	167596878	180516730	78968974	53607726	229161054	547988643	582984566	451647140	298349743	396740423	286845492	360483645	379885161	357395875	392099836	291347710	390355745	311412773	493524934	673991299	536903734	491450247	387906266	263371179	530320968	435365779	97325704
115	662	0.584	3-Hydroxyl-2-butanone	C4H8O2	513-86-0	1281.3	1283	0.00132502	Lozano P.R., Drake M., et al., 2007	-	183184	1530232	103206	94671	156565	100928	106280	369144	104975	232470	212633	122812	185617	169281	134275	183302	181234	169151	131686	172653	193714	152044	213277	159471	99117	131766	225359	183134	132225	195573	241685	212200	174004	107334	118358	116315	150408	143348	145342
116	702	1.72	1-Octen-3-one	C8H14O	4312-99-6	1296.9	1303	0.0046815	Jarunrattanasri, Theerakulkait, et al., 2007	Conde-Martínez et al., 2013	-	-	-	-	-	-	-	-	-	-	-	-	-	-	-	-	-	-	-	-	160906	177053	354153	313281	1092232	191364	1090437	1300414	2583976	1851071	2782043	1688039	1614859	1642335	1670902	964848	1341315	1131495	1460400
117	806	1.616	6-Methyl-5-heptene-2-one	C8H14O	110-93-0	1329.9	1365	0.0257143	Chung, Eiserich, et al., 1993	-	2533488	3554928	689715	1174190	4173134	548227	1582221	3075856	460110	429241	797987	503776	715461	238030	541088	576267	709338	7920391	9948864	13066121	12644278	18018157	17378088	9158546	10825942	15971814	31149116	45807767	42349269	23951787	32792382	39645774	25925056	31989989	52890563	64942370	72994968	84172944	63079229
118	862	2.688	3-Nonanone	C9H18O	925-78-0	1347.71	-	-	-	-	-	-	-	-	-	-	-	-	576522	776729	1688379	1800004	682017	1054108	418538	632921	648747	17869246	20444238	18332300	13359053	14349892	11459490	12063278	12231658	11867391	8115438	8085349	6285633	12109267	12511100	13167747	12706969	12127002	11610103	8697749	9528664	11681293	11523252
119	958	2.4448	2-Nonanone	C9H18O	821-55-6	1380.1	-	-	-	-	334999	755131	905150	511640	1343485	273483	228946	588223	8951011	25493932	45155796	34441664	15252708	20061136	8601914	6227008	17902768	1188028958	757171072	696723068	443382043	363283231	379852096	357391597	353755999	361025519	278853915	216156199	254870971	445643836	465343589	457512611	570975378	487941617	562621233	437785504	434596559	479460228	408692249
120	1358	1.952	3-Nonen-2-one	C9H16O	18402-83-0	1502.37	1547	0.0288515	Stephan a- Steinhart, 1999	-	-	-	-	-	-	-	-	-	-	-	-	-	-	-	-	-	-	539875	428509	362848	884460	1081860	2274393	972906	1256113	1263388	513828	748364	5466105	2317992	2704141	2705028	1678366	3245698	4429439	5942211	7441672	8853113	12539697
121	2342	2.688	Dihydro-β-ionone	C13H22O	17283-81-7	1802.9	-	-	-	Porto-Figueira et al., 2015	-	-	-	-	-	-	-	-	704077	998149	2039378	856263	515093	427019	456612	452015	624025	251014670	277846726	243367668	243031180	290387454	210217321	205286637	219833340	182453277	66438645	57921450	64305506	126256166	127980715	123366187	119405780	159246993	146985465	119072131	153071513	119058472	154509701
122	2398	2.32	α-Ionone (isomer)	C13H20O	127-41-3	1821.7	-	-	-	-	-	-	-	-	-	-	-	-	-	-	-	-	-	-	-	-	-	4229191	3954261	4208065	2202416	2904617	2220057	3121803	3690274	3575175	1284096	1195755	1637715	2497715	2475184	2263006	2541466	2516785	3240477	2298543	2746526	3163725	3559256
123	2454	2.48	Geranyl acetone	C13H22O	689-67-8	1840.7	-	-	-	-	420792	326525	-	179832	459569	-	347746	523806	303907	-	179166	177801	258519	-	250557	259220	199661	35614095	29356679	49123200	41421828	56047922	82718391	28499255	43632518	65910944	85315080	110072334	153961132	62917691	80681763	86326451	72078756	110302304	239381616	642849643	792087048	846529616	371961225
124	2662	2.464	β-Ionone	C13H20O	79-77-6	1911.6	1926	0.00747664	Karagül-Yüceer, Cadwallader, et al., 2002	Conde-Martínez et al., 2013	-	-	-	-	-	-	-	-	5292810	4705135	10549114	3942744	3249854	2663336	2770206	2179099	4279259	885659161	1298228421	949604240	1238580256	1039868214	1220989637	973763176	1025665158	1224209115	375142313	371851847	439888165	579309964	688936694	579860173	827874766	789636182	1035810369	743512077	1041144914	1052750598	894572371
125	3262	1.312	2-Pentadecanone	C15H30O	2345-28-0	2125.47	-	-	-	-	-	-	-	-	-	-	-	-	223647	163028	102968	117704	96583	69517	-	-	-	17361731	15688075	19673512	23092745	18411632	20643439	24938217	25379304	20480451	14665501	8559583	9293610	8527624	7385305	6496570	8515163	5884295	8272518	6619681	9861257	10480584	14977516
										Subtotal (GC Peak Area)	12667677	50427267	45827193	22004152	63733480	14008169	11721287	37330754	67061559	324887779	366061802	267472187	208212656	219251814	98540948	69047428	271537055	3023448210	3065516982	2513933922	2348679103	2235319284	2265318251	1997408193	2098610748	2268983544	1282334908	1142144427	1398354491	1616627354	1955766192	2028562799	2219072529	2132066637	2490786898	2346588252	3103789138	3103907285	2078428039
										Average (GC Peak Area)	3.2215e+07								2.1023e+08									2.42414e+09									1.8073e+09									2.62986e+09
										Subtotal (%)	0.0161511	0.0490878	0.0589738	0.0226593	0.0842193	0.0258777	0.0209481	0.0613377	0.0115075	0.0512633	0.0545558	0.0355499	0.0344335	0.0304059	0.0215228	0.0156516	0.0562747	0.0938746	0.0957864	0.0776039	0.0712311	0.06181	0.0717985	0.0568655	0.0634462	0.0642709	0.048159	0.0482963	0.0599427	0.0664144	0.082849	0.0807945	0.0849827	0.0772989	0.0883004	0.102266	0.121821	0.116636	0.0804919
										Average Subtotal (%)	0.0424069								0.0345739									0.0729652									0.070782									0.107109
			Lactones
126	2118	0.56	γ-Crotonolactone	C4H4O2	497-23-4	1732	-	-	-	-	123535	177440	91442	87113	220406	74718	162775	82176	144610	141496	211579	132908	155269	78120	93407	98452	91323	222499	297274	744543	263888	289992	2307931	624450	357885	372170	2100835	421883	240946	206158	229403	203091	291632	199661	241178	307034	253383	365656	834901
127	2198	0.824	δ-Hexalactone	C6H10O2	823-22-3	1757.1	-	-	-	-	-	-	-	-	-	-	-	-	-	-	-	-	-	-	-	-	-	228039	243582	280956	446289	437914	468550	544639	429174	438682	350721	431055	318986	317808	393053	374200	297922	300544	339630	224916	289082	296825	333132
128	2878	0.512	2H-Pyran-2,6(3H)-dione	C5H4O3	5926-95-4	1988	-	-	-	-	-	-	-	-	-	-	-	-	-	-	-	-	-	-	-	-	-	-	-	160807	-	-	252482	145273	-	79864	424028	210931	128697	90856	109446	98360	100496	74549	95598	-	-	-	-
129	2910	1.096	δ-Octalactone	C8H14O2	698-76-0	1999.7	1976	0.0119939	Avsar, Karagul-Yuceer, et al., 2004	Conde-Martínez et al., 2013	-	-	-	-	-	-	-	-	-	-	-	-	-	-	-	-	-	207372	245299	289304	283737	340584	306777	235704	234518	265210	243873	224796	181921	178477	205302	206369	162276	99529	155445	263911	311057	376685	363398
130	3278	0.656	γ-Decalactone	C10H18O2	706-14-9	2130.9	2139	0.00378682	Colahan-Sederstrom a- Peterson, 2005	Conde-Martínez et al., 2013	-	-	-	-	-	-	-	-	-	-	-	-	-	-	-	-	-	102378	153093	55541	138466	119831	91887	108232	67017	133091	98699	148272	105045	95816	123307	148642	63342	-	92314	149775	49489	113686	70610
										Subtotal (GC Peak Area)	123535	177440	91442	87113	220406	74718	162775	82176	144610	141496	211579	132908	155269	78120	93407	98452	91323	760288	939248	1531151	1132380	1188321	3427627	1658298	1088594	1289017	3218156	1436937	975595	889115	1060511	1030662	915668	674283	924165	945636	903011	1152852	1602041
										Average (GC Peak Area)	127451								127463									1.4461e+06									1.23612e+06									1.23094e+06
										Subtotal (%)	0.000157505	0.000172727	0.000117674	8.97066e-05	0.000291251	0.000138029	0.000290909	0.000135022	2.48145e-05	2.23263e-05	3.15326e-05	1.76649e-05	2.56779e-05	1.08337e-05	2.04015e-05	2.2317e-05	1.89262e-05	2.36061e-05	2.93481e-05	4.72659e-05	3.4343e-05	3.28589e-05	0.000108638	4.72112e-05	3.29109e-05	3.65125e-05	0.00012086	6.07618e-05	4.18204e-05	3.65267e-05	4.49248e-05	4.10496e-05	3.50669e-05	2.44464e-05	3.27624e-05	4.12115e-05	3.54424e-05	4.33209e-05	6.20427e-05
										Average Subtotal (%)	0.000174103								2.16105e-05									4.36327e-05									4.8691e-05									5.03511e-05
			Monoterpenic compounds
131	182	2.384	α-Pinene	C10H16	80-56-8	1025.4	1020	0.00529412	Brophy, Goldsack, et al., 1997	Porto-Figueira et al., 2015	3625148	4197114	4479313	26583349	15630095	7713569	5863392	43463384	7196472	12326985	21352861	56364332	27448556	47623224	16924145	16156398	94008419	685566	638949	567974	2034219	1827595	1726744	1312948	1330150	1129021	619481	494468	532666	854412	705152	656930	574171	598973	639208	1692927	1918787	1862219	2116189
132	358	3.056	α-Phellarene (isomer 1)	C10H16	99-83-2	1154.7	1158	0.00284974	Jagella a- Grosch, 1999	-	288586	299323	172914	457504	-	-	-	-	1557977	1239309	1478799	1543860	665933	1068655	502818	623505	849973	779426	654605	697645	948830	573682	491718	471778	518873	482945	437077	366977	355462	683650	738392	635016	566718	344971	442527	1215955	1453902	1474265	1109957
133	366	2.8	β-Myrcene (isomer 1)	C10H16	123-35-3	1158.8	1161	0.00189492	Zeller a- Rychlik, 2006	Porto-Figueira et al., 2015	486394	501006	559708	1420724	815200	511197	383033	1877369	2692360	3289826	4190246	6739407	2345084	5531095	1801957	2119422	8034351	7082354	5562414	5453869	9506951	6532327	5800448	5503361	6330118	5124347	4840309	4478708	4221405	5710441	5378925	5046965	4534170	3621562	4548510	4699668	5761179	6328194	8532545
134	382	2.96	α-Phellarene (isomer 2)	C10H16	99-83-2	1167.2	1158	0.00794473	Jagella a- Grosch, 1999	-	-	-	309047	473105	-	-	-	-	835709	405585	757167	587804	240462	560818	268925	210202	293836	-	654605	616154	-	404308	272021	437831	197773	-	-	-	-	354801	381300	334533	-	-	-	308697	-	-	n
135	390	2.72	β-Myrcene (isomer 2)	C10H16	123-35-3	1171.2	1161	0.00878553	Zeller a- Rychlik, 2006	Porto-Figueira et al., 2015	-	-	-	294996	-	-	-	-	536655	317111	242944	484958	-	484054	-	-	381166	667717	1943004	1499980	4930263	1859437	1494007	2427987	2067867	2026167	865459	756456	824050	867983	744143	683301	756704	812802	826511	1053894	1434863	1828364	5342201
136	414	2.92	α-Terpinene	C10H16	99-86-5	1183.8	1185	0.00101266	Tairu, Hofmann, et al., 1999	Porto-Figueira et al., 2015	602907	619295	942545	1070818	391505	281478	253364	373545	5769759	4571169	5864209	5439497	1773638	4416334	1746240	1802527	2931246	6102404	4817719	4965893	4930263	4030706	3430260	3204264	3412803	2729877	2358376	1984292	1631470	4732150	4331904	4001219	3421705	2303253	2895993	3259854	3701305	3983402	1009908
137	414	3.344	Limonene	C10H16	138-86-3	1188.2	1191	0.00235097	Zeller a- Rychlik, 2006	Porto-Figueira et al., 2015	877745	726042	1181730	742596	386757	506174	291754	678868	1868779	2050040	2054267	2563819	1845602	2290518	999466	872044	2997502	3924941	3528724	3078097	7830256	5714532	4075295	3300207	4104858	3784589	5425378	6415589	4789923	4923884	5273780	5234975	4258356	4264764	9107588	5761657	4745193	4058681	5946815
138	438	3.256	Eucalyptol	C10H18O	470-82-6	1196.5	1195	0.00125523	Zeller a- Rychlik, 2006	-	3314320	3205022	5945715	17825535	8887440	4626890	2917926	23945538	11538806	11097121	24844458	55977544	22560606	72652995	13304055	11177893	120248262	19303879	19677340	18771250	90357012	86572039	79160094	74568601	70790211	71226767	28136897	29405280	25696568	33672993	35877765	35554084	33427572	30088557	31823585	75066296	85195086	91917946	80346496
139	462	2.656	Cosmene	C10H14	460-01-5	1206.3	-	-	-	Pontes et al., 2009; Porto-Figueira et al., 2015	203169	332719	524754	333278	257737	223511	106114	126253	2103429	1902232	1573184	754871	709305	1445812	647420	808492	1045731	6584413	2262058	4093586	8742851	5459676	4943788	4501968	4615250	4220262	2675486	2078632	1645815	3967105	4041699	3431978	3230267	2875683	2736717	3718912	2385599	2427253	7804989
140	526	3.144	β-Ocimene (isomer 1)	C10H16	13877-91-3	1230.7	1276	0.0355016	Agnihotri, Agarwal, et al., 2005	Pontes et al., 2009; Porto-Figueira et al., 2015	7558075	6611855	8081752	8098613	4612193	3719220	3762405	4696620	68768528	79825749	88266043	78840380	26891198	71999713	31477598	39368243	44097698	184688417	215975702	97044075	130533311	106562189	144158632	88391381	102177412	92635345	70712541	58170370	55902262	136553457	111082825	112959405	114317121	92707402	111922792	81213673	92349125	89061997	116523595
141	566	3.384	β-Ocimene (isomer 2)	C10H16	13877-91-3	1246	1276	0.023511	Agnihotri, Agarwal, et al., 2005	Porto-Figueira et al., 2015	90099812	82026867	90035412	118264469	64187082	51423812	42968548	65491140	230657191	59947330	56323253	211550142	148697602	266089254	168519249	131869101	82219267	662810406	815358884	1002827730	796704677	860281165	834885612	832567482	586859658	879555816	233536060	324449969	318355761	542484603	353037343	548723793	435023267	577498762	690720532	515369952	654812627	667373947	684242230
142	622	3.032	γ-Terpinene	C10H16	99-85-4	1267.1	1274	0.00541601	Chung, Eiserich, et al., 1993	Porto-Figueira et al., 2015	917958	879797	1556729	2541769	583665	443287	345781	529855	12804946	6978811	8122660	8103813	2716935	8356390	2644278	3428201	4126225	7740279	9727947	11797589	10172642	10338302	8546752	7910441	12228819	8476520	4902916	4290315	4855924	10684479	10268160	9042675	6602665	5833860	5192785	2730286	8250993	8979465	6741079
143	830	3.2	Rose oxide	C10H18O	16409-43-1	1337.9	-	-	-	-	470216	313856	955564	462681	344816	161290	214694	445073	3093142	1402735	7541812	2889896	1126185	3167544	847858	1155987	2565159	31607820	33797700	32124017	29717121	35193632	30996199	32559490	40803693	36662509	36417998	36210465	28113380	34333254	32131507	33324123	39111144	33274263	39251145	28397044	33361485	38895695	27826934
144	1126	1.8	Linalool oxide (isomer 1)	C10H18O2	5989-33-3	1429.9	1471	0.0279402	Chung, Eiserich, et al., 1993	-	-	-	-	-	-	-	-	-	-	-	-	-	-	-	-	-	-	449168	456701	460737	1254551	1254663	940930	883153	991923	978963	1668937	1989588	1315069	1029050	1113380	1283459	713259	569926	651492	794712	915397	976544	924704
145	1222	1.744	Linalool oxide (isomer 2)	C10H18O2	5989-33-3	1459.9	1471	0.00754589	Chung, Eiserich, et al., 1993	-	-	-	-	-	-	-	-	-	-	-	-	-	-	-	-	-	-	299174	267633	312688	737836	713484	628461	451260	1264038	573461	858916	926965	724808	547363	812630	714254	524234	350800	391219	481675	476080	571105	407136
146	1518	1.352	Linalool	C10H18O	78-70-6	1549.8	1550	0.000129032	Guillard, le Quere, et al., 1997	Porto-Figueira et al., 2015; Conde-Martínez et al., 2013	275318	830554	1143172	1085520	1021714	850134	588471	417617	742545	2403057	2297845	1525262	1315108	1236577	1531265	718543	1051431	54554628	55703794	55534534	81905087	89292097	85325494	87278555	89196883	95669778	118105379	82605712	121737781	97168061	104831147	86787891	97400413	103928726	107625779	58964280	50084267	68970608	68296556
147	2062	1.688	Citral	C10H16O	5392-40-5	1717.4	-	-	-	-	-	-	-	-	-	-	-	-	-	-	-	-	-	-	-	-	-	962528	472035	611882	1050054	1410139	1680240	866271	1046913	994462	1223249	1511658	2111027	1476303	2054115	1296512	1209043	1639950	2143644	2885010	3737907	4437641	4119295
148	2214	1.208	β-Citronellol	C10H20O	106-22-9	1762.3	1781	0.0104997	Chung, Eiserich, et al., 1993	-	-	-	-	-	-	-	-	-	332156	243166	832803	395006	269945	418831	192318	159364	1347745	67120376	69623076	71361320	71281395	78850722	81883802	77379806	80316292	82559594	55070745	53673727	52114667	56417370	54320256	52798729	71327818	72520384	89478487	86504245	98214204	112170487	87523292
149	2461.78	1.09859	trans-Geraniol	C10H18O	106-24-1	1842.9	1867	0.0129084	Chung, Eiserich, et al., 1993	Conde-Martínez et al., 2013	-	-	-	-	-	-	-	-	154948	168388	149633	142856	89997	111024	-	-	199774	38731160	33682702	41727906	45822815	47459244	68191619	49798385	50264950	36394998	32985840	22994252	35066934	19229684	22204361	20332179	19087053	20425983	29675142	37603377	48229300	47718137	36220604
										Subtotal (GC Peak Area)	108719648	100543450	115888355	179654957	97118204	70460562	57695482	142045262	350653402	188168614	225892184	433903447	238696156	487452838	241407592	210469922	366397785	1094094656	1274805592	1353546926	1298460134	1344329939	1358632116	1273815169	1058518484	1325225421	600841044	632803423	659994972	955691043	749328784	922842021	836085680	953660621	1130073656	911722114	1097027299	1153035950	1145034525
										Average (GC Peak Area)	109015740								3.04782e+08									1.2646e+09									8.26813e+08									1.13011e+09
										Subtotal (%)	0.138616	0.0978728	0.149134	0.185004	0.128335	0.130164	0.103113	0.233393	0.0601707	0.0296907	0.0336657	0.0576704	0.0394748	0.0676	0.052727	0.0477092	0.0759341	0.0339704	0.0398331	0.0417833	0.0393799	0.0371728	0.0430614	0.0362651	0.0320016	0.0375382	0.022565	0.0267585	0.0282917	0.0392617	0.0317426	0.0367553	0.0320191	0.0345753	0.040062	0.0397335	0.0430573	0.0433278	0.0443441
										Average Subtotal (%)	0.145704								0.051627									0.0378895									0.0324479									0.046054
			Sulfur-containing Compounds
150	254	0.888	3-Methylthiophene	C5H6S	616-44-4	1098.8	-	-	-	-	-	-	-	-	-	-	-	-	-	-	-	-	-	-	-	-	-	60713	63766	47126	76809	100317	71786	81340	79359	65002	117651	115963	109319	93868	155917	160604	108520	110825	149448	170609	163716	200873	125794
151	294	0.904	2-Methylthiophene	C5H6S	554-14-3	1120.3	1102	0.0166062	Ott, Fay, et al., 1997	-	-	-	-	-	-	-	-	-	-	-	-	-	-	-	-	-	-	-	-	-	-	-	-	-	-	-	59178	54972	54838	69337	79398	74238	68180	69959	95132	47050	45393	57205	36843
152	382	1.28	3-Ethylthiophene	C6H8S	1795-01-3	1166.3	-	-	-	-	-	-	-	-	-	-	-	-	-	-	-	-	-	-	-	-	-	110389	99719	106298	178996	94291	150414	146992	118126	127729	76760	97713	82690	82664	-	-	64913	-	79407	86185	-	124998	131058
153	1398	1.128	5-Ethenyl-4-methylthiazole	C6H7NS	1759-28-0	1514	-	-	-	-	-	-	-	-	-	-	-	-	-	-	-	-	-	-	-	-	-	219272	213724	268468	349711	391372	348651	434555	472087	440009	623380	623059	540675	496100	594200	542518	822646	709314	873951	85890	103984	133457	90235
154	1550	1.328	Ethyl 3-methylthiopropanoate	C6H12O2S	13327-56-5	1559.3	-	-	-	-	-	-	-	-	-	-	-	-	-	-	-	-	-	-	-	-	-	3071479	3084196	3085460	6365067	7244888	6320545	2877856	3149390	3187515	1911558	1967540	1774483	4129498	4605381	4604365	1355673	929206	1146612	2599122	2907416	3281280	3037496
155	2038	1.568	3-Mercaptohexyl acetate	C8H16O2S	136954-20-6	1707.4	-	-	-	-	-	-	-	-	-	-	-	-	-	-	-	-	-	-	-	-	-	1865562	1776186	2550646	4780467	3609940	4236054	8223239	8901168	9279037	5516108	3854237	4128742	2168819	1638765	1313472	2349064	1520011	2223880	792397	1224216	1612926	1770598
156	2414	0.776	3-Mercaptohexanol	C6H14OS	51755-83-0	1826.6	-	-	-	-	-	-	-	-	-	-	-	-	-	-	-	-	-	-	-	-	-	1171268	922345	1875128	1506846	984742	1506876	1454369	1576983	1702482	1699749	1052925	1336776	1032497	476271	444097	492845	353686	527218	444204	777754	890274	1348908
157	2462	2.136	3-Mercaptohexyl butanoate	C10H20O2S	136954-21-7	1843.3	-	-	-	-	-	-	-	-	-	-	-	-	-	-	-	-	-	-	-	-	-	4447287	4021143	7015712	8968721	6120148	7866552	15112129	16646242	16662474	6175184	3196787	4680041	2359537	1530153	981210	1787496	1242116	1562562	714655	1286992	1640448	2423152
158	2550	0.896	3-Methylthio-1-hexanol	C7H16OS	51755-66-9	1872.6	-	-	-	-	-	-	-	-	-	-	-	-	-	-	-	-	-	-	-	-	-	644277	547672	487367	458941	512293	570370	539922	516801	551651	690998	569455	599827	523256	622014	556874	734508	568291	806917	300970	437569	498918	462100
159	2686	0.904	Benzothiazole	C7H5NS	95-16-9	1919.6	1958	0.0196118	Karagül-Yüceer, Vlahovich, et al., 2003	-	-	-	-	-	-	-	-	-	-	-	-	-	-	-	-	-	-	189529	176671	218336	202220	193564	210681	223546	224740	256272	294335	276637	268069	260497	297808	278724	280131	225612	306330	154027	199875	210697	277627
										Subtotal (GC Peak Area)	0	0	0	0	0	0	0	0	0	0	0	0	0	0	0	0	0	11779776	10905422	15654541	22887778	19251555	21281929	29093948	31684896	32272171	17164901	11809288	13575460	11216073	9999907	8956102	8063976	5729020	7771457	5395109	7146915	8651076	9703811
										Average (GC Peak Area)	0								0									2.16458e+07									1.04762e+07									7311619
										Subtotal (%)	0	0	0	0	0	0	0	0	0	0	0	0	0	0	0	0	0	0.000365748	0.000340755	0.000483248	0.000694144	0.000532335	0.000674524	0.000828295	0.000957913	0.000914137	0.00064464	0.000499363	0.000581933	0.000460779	0.00042361	0.000356707	0.000308822	0.000207708	0.000275504	0.000235122	0.00028051	0.000325083	0.000375802
										Average Subtotal (%)	0								0									0.000643456									0.000417674									0.000296048
			Furans
160	142	0.752	2,5-Dimethylfuran	C6H8O	625-86-5	964.02	-	-	-	-	-	-	-	-	-	-	-	-	-	-	-	-	-	-	-	-	-	205962	400366	428919	333472	-	468260	191043	193708	220053	403685	257486	192052	199399	-	226708	378276	222891	-	-	-	-	207778
161	318	1.592	2-Butylfuran	C8H12O	4466-24-4	1129	-	-	-	-	42534	-	40828	-	-	-	-	-	220451	85076	192950	86185	79038	38229	48611	45924	74651	157463	130895	101497	140258	78046	93250	-	157428	78884	92562	127105	273039	213870	264762	258105	207298	197062	322621	226934	246206	255501	468632
162	1230	0.648	Furfural	C5H4O2	98-01-1	1464.6	1460	0.00315068	Charles, Martin, et al., 2000	-	119490	176219	127132	97043	205616	74108	136399	99077	190023	144157	168639	157077	190928	107123	94139	165014	176000	267389	394517	757584	387985	357598	885753	821550	443667	458738	2228044	728175	531585	438031	446520	463689	458705	356798	410010	367536	311354	381694	441612
163	1574	0.8	5-MethyIfurfural	C6H6O2	620-02-0	1566.3	1582	0.00992415	Hofmann a- Schieberle, 1998	-	-	-	-	-	-	-	-	-	-	-	-	-	-	-	-	-	-	-	-	89695	66111	44099	311405	132338	78786	81418	387697	140598	78823	62397	53133	54606	61352	74076	65947	59454	-	59181	109347
164	1894	0.536	Furfuryl alcohol	C5H6O2	98-00-0	1663	1652	0.0066586	Karagül-Yüceer, Cadwallader, et al., 2002	-	-	102040	-	-	139566	-	-	-	-	-	136749	-	109669	-	-	-	-	205382	215983	1098358	190890	281133	2885515	875043	277304	348658	3759686	544875	348228	265968	285499	259456	258579	197577	216929	411419	303215	496229	793722
										Subtotal (GC Peak Area)	162024	278259	167960	97043	345182	74108	136399	99077	410474	229233	498338	243262	379635	145352	142750	210938	250651	836196	1141761	2476053	1118716	760876	4644183	2019974	1150893	1187751	6871674	1798239	1423727	1179665	1049914	1262564	1364210	1048404	1015507	1065343	860775	1192605	2021091
										Average (GC Peak Area)	170006								278959									1.70404e+06									1.89043e+06									1.24199e+06
										Subtotal (%)	0.000206578	0.000270868	0.000216143	9.99322e-05	0.000456134	0.000136902	0.00024377	0.000162792	7.04356e-05	3.61702e-05	7.42695e-05	3.23321e-05	6.27828e-05	2.01574e-05	3.11787e-05	4.78153e-05	5.19462e-05	2.59629e-05	3.56759e-05	7.64345e-05	3.39286e-05	2.10394e-05	0.000147196	5.7508e-05	3.47943e-05	3.36441e-05	0.000258071	7.60396e-05	6.10303e-05	4.8463e-05	4.44758e-05	5.02859e-05	5.22445e-05	3.80103e-05	3.60005e-05	4.64284e-05	3.37846e-05	4.48147e-05	7.82714e-05
										Average Subtotal (%)	0.00022414								4.74542e-05									5.17982e-05									7.38467e-05									5.08098e-05
			Other compounds
165	774	2.008	1,2,3-Trimethylbenzene	C9H12	526-73-8	1320	-	-	-	-	96671	85028	103861	112871	-	162308	-	-	346612	275789	400697	257866	189955	335987	187509	176586	160144	1608339	2036531	1966372	1479706	1655309	1644987	2053677	2141379	2109512	2520000	2202924	2534684	2760777	2722070	2612701	2644835	2508498	2820752	1257594	1349696	1545424	1637790
166	1238	4.392	Edulan II	C13H20O	41678-30-2	1458.3	-	-	-	Conde-Martínez et al., 2013; Pontes et al., 2009; Porto-Figueira et al., 2015	1560529	1268902	240722	1101350	1445760	911634	-	801343	38417714	25144756	34670972	33325464	16895010	31788337	14983537	14566320	16423060	330233414	318590865	304305253	333022521	361519132	304707234	431595098	407682477	432955107	346738506	287976678	235684189	372083529	244474933	344122710	385626072	382747393	319413953	249098004	230672562	217407040	260522062
167	1398	0.512	Pyrrole	C4H5N	109-97-7	1513.8	1547	0.0214609	Ott, Fay, et al., 1997	-	72527	124027	53864	67005	162993	53615	113737	59476	84195	70728	154419	77314	113489	53386	47255	59435	58747	123374	130002	378778	147381	117930	2283865	373871	168396	221177	1571385	206867	136335	119248	164268	152039	178474	124847	185402	147480	99875	140381	174330
168	1502	4.448	Megastigma-4,6(E),8(E)-triene (isomer 1)	C13H20	51468-86-1	1545.97	-	-	-	-	-	-	-	-	-	-	-	-	-	-	-	-	-	-	-	-	-	23482914	22600476	23661062	28868376	24581161	26252638	24303705	25722665	22335625	18767083	11935677	15043949	23033497	14547839	13176066	15039537	14952755	14911415	12511853	14394896	13619613	9972115
169	1574	4,336	Megastigma-4,6(E),8(E)-triene (isomer 2)	C13H20	51468-86-1	1567.4	-	-	-	-	-	-	-	-	-	-	-	-	924004	1107401	1459907	371920	859624	593469	320191	990025	546446	70932274	67307921	70044126	84219776	71356646	79036392	69800056	74448351	64680258	53347354	33915564	45121364	67491290	42716113	38131257	44043675	44032550	44023305	37351709	42392901	38817835	30994117
170	1644.12	3.41506	Edulan I	C13H20O	41678-29-9	1588.5	-	-	-	-	12370114	7138228	6054619	7052128	10638240	5300748	3489488	5923692	88691669	60381105	84745909	71450487	54660340	76626554	37604413	30065990	35145176	372748388	433302248	781070159	410190077	582491070	451396052	1147842707	829379737	678943414	528501843	369648179	415988979	452076112	895651966	1045003773	926654020	815195136	649023509	676346478	837130164	451701370	763521564
171	1870	1.496	Estragole	C10H12O	140-67-0	1655.9	1671	0.00903651	Zeller a- Rychlik, 2006	-	-	-	-	-	-	-	-	-	-	-	-	-	-	-	-	-	-	1526491	1455376	1455921	1543311	1496881	1449829	1191677	1197477	1257733	734764	628447	617111	740996	753228	661717	1204247	1141287	1294205	373762	454713	537949	833193
172	1878	3.104	α-Ionene	C13H18	475-03-6	1658.9	-	-	-	-	-	-	-	-	-	-	-	-	-	-	-	-	-	-	-	-	-	1220553	1667762	1766399	1599656	1387563	984623	1127311	1190332	1118589	-	723079	633528	969930	933503	816155	1442686	661129	-	1127133	1278712	1435841	1529443
173	2166	1.152	Methyl salicylate	C8H8O3	119-36-8	1747.2	-	-	-	-	170281	152023	76167	68000	50958	-	-	-	403858	456827	368823	294281	221126	195321	159846	162424	213842	46275100	50743596	60217532	112198806	158499222	112733471	86328344	103979011	103631206	29198755	17849809	14349173	16372165	16798769	15743863	14546244	10620152	15029004	8146193	10313164	12781876	18209235
174	2310	2.112	β-Damascenone	C13H18O	23696-85-7	1792.54	1800	0.00414722	Scheidig, Czerny, et al., 2007	-	-	-	-	-	-	-	-	-	-	-	-	-	-	-	-	-	-	682549	636780	687786	648826	678414	744268	728201	712198	887177	1496849	1436658	1618776	1021203	1100954	1135124	939576	928052	1450256	275268	364804	498765	414717
175	2766	0.664	4-Methyl-benzenemethanol	C8H10O	589-18-4	1948.09	-	-	-	-	-	-	-	-	-	-	-	-	-	-	-	-	-	-	-	-	-	1325427	1425055	1753698	2406657	2659458	2971405	1461602	1399976	1588579	113842	76138	-	-	-	-	-	-	-	174119	234042	299440	292837
176	3398	0.392	2,5-Pyrrolidinedione	C4H5NO2	123-56-8	2173.7	-	-	-	-	89678	104545	69822	99531	108274	90171	99332	71086	80587	82380	115303	100569	117031	64799	78878	76139	67758	3245896	148966	170579	152743	234237	445384	251887	380193	367508	810736	285646	122375	210790	235481	251141	180028	170363	220441	376973	107625	105760	132243
177	926	3.168	α-Pyronene (isomer 1)	C10H16	514-94-3	1362.9	-	-	-	-	2992854	3302901	3304060	5759695	2272915	1702984	1225358	1740787	24627742	17971096	24316662	21700413	7630847	17629883	7279901	7913037	11335244	30990692	32613675	30178868	11066933	24740182	21671421	20697269	20828193	18483455	11800796	9808371	8689253	24689824	22587180	20707822	18425055	13533465	15576051	15658220	18172178	18340065	17533878
178	990	3.12	α-Pyronene (isomer 2)	C10H16	514-94-3	1387.8	-	-	-	-	3969049	4614293	4517030	8843937	3180331	2592147	1714243	2430474	39708589	26105248	35994909	34362973	10695995	27414504	10641207	10997741	16105272	57694451	60226695	56923456	21072234	43051759	37286129	38917501	39334921	34274240	21788000	17121721	16010270	42567441	40304511	36722510	31723766	24145058	28239689	25935199	30511433	31885371	29956147
										Subtotal (GC Peak Area)	21321703	16789947	14420145	23104517	17859471	10813607	6642158	11026858	193284970	131595330	182227601	161941287	91383417	154702240	71302737	65007697	80055689	942089862	992885948	1334579989	1008617003	1274468964	1043607698	1826672906	1508565306	1362853580	1017389913	753815758	756549986	1004136802	1282990815	1519236878	1442648215	1310760685	1092187982	1028779985	1187476765	789116730	1135723671
										Average (GC Peak Area)	1.52473e+07								1.25722e+08									1.25493e+09									1.13108e+09									1.05861e+09
										Subtotal (%)	0.0271848	0.016344	0.0185569	0.0237924	0.0236	0.0199763	0.0118708	0.0181181	0.0331669	0.0207641	0.0271582	0.0215237	0.0151127	0.0214541	0.0155736	0.0147359	0.0165911	0.0292508	0.0310241	0.0411978	0.0305895	0.035241	0.0330768	0.0520048	0.0456077	0.038604	0.0382088	0.0318756	0.0324307	0.041252	0.0543493	0.0605088	0.0552484	0.0475221	0.038719	0.0448349	0.0466074	0.0296528	0.0439835
										Average Subtotal (%)	0.0199304								0.0206756									0.0373996									0.0444572									0.0432113
										Total (GC Peak Area)	784324260	1027286900	777076613	971088187	756756136	541321562	559538615	608610705	5827646206	6337627020	6709859980	7523843925	6046799800	7210836106	4578443559	4411520562	4825206511	32207316529	32003667331	32394422558	32972668589	36164353442	31551044210	35125103758	33077008979	35303426953	26627101233	23648709600	23328205115	24341534553	23606385742	25107695841	26112053722	27582106003	28208097009	22945952983	25478292041	26611917888	25821578033
											7.5325e+08								5.94131e+09									3.34221e+10									2.53958e+10									2.45571e+10
[truncated: 14 more columns]
