# Supplementary material for: From freshness to preservation: insights into processing and storage impacts on purple passion fruit volatilome
Source: J Sci Food Agric. 2025 Nov 20;106(4):2139–53. doi: 10.1002/jsfa.70330 (PMC12872253; doi:10.1002/jsfa.70330)
Supplement: Supplementary file 2 — Table S2. Selected compounds with relevant chromatographic data used to determine compounds identification, obtained by HS‐SPME/GC × GC‐ToFMS. These data were used to evaluate the impact of the pasteurization and storage on aroma characteristics of passion fruit juice. [file JSFA-106-2139-s001.xlsx]

## Sheet: analytes
Table S2. Selected compounds with relevant chromatographic data used to determine compounds identification, obtained by HS-SPME/GC×GC-ToFMS. This data was used to evaluate the impact of the pasteurization and storage on aroma characteristics of passion fruit juice.
#	1tR (s)a	2tR (s)a	Compound	Chemical formula	CAS number	RICalc.c	RILitd	ΔRI	Ref. RILit	t0												t15												t30									t60
										FJ1	FJ2	FJ3	450_1	450_2	450_3	550_1	550_2	550_3	TP_1	TP_2	TP_3	FJ1	FJ2	FJ3	450_1	450_2	450_3	550_1	550_2	550_3	TP_1	TP_2	TP_3	450_1	450_2	450_3	550_1	550_2	550_3	TP_1	TP_2	TP_3	450_1	450_2	450_3	550_1	550_2	550_3	TP_1
1	189.99	1.171	Ethyl 2-methylpropanoate	C6H12O2	97-62-1	966.7	967	0.000310238	Zhou, Wintersteen, et al., 2002	56472769	74181052	72809177	75100753	101031414	88439796	80867976	77661996	81210889	64775182	88984828	54370136	78676524	75414440	89526431	69033274	69033274	85924499	79067232	79952420	79952420	795763991	792722221	792158851	73722355	75469688	104587345	66738369	85705537	25457475	54698521	57116859	50354856	62299803	88034198	61552930	71090828	53947736	49702083	60244738
2	261.985	1.27	Ethyl butanoate	C6H12O2	105-54-4	1031.2	1048	0.0160305	Lozano P.R., Miracle E.R., et al., 2007	31168960814	43753930944	53083850273	35915416316	27467104742	29118223306	34775643898	26457925134	27492508223	18967488509	30420279689	37098960785	29063260331	40065233563	24825052979	28231798362	27320580123	34475635461	36142302693	39871117295	25063648722	32963866858	35733676806	26756086936	27241081757	30250702456	45674389364	31704878205	33595762297	29745293151	25469481564	28637582246	27520280662	48174434379	32471020132	20259127357	29838180088	29625279781	20259127357	34865167885
3	429.974	1.164	3-Hexenal (isomer)	C6H10O	6789-80-6	1137.9	1148	0.00879791	Schuh a- Schieberle, 2005	38733268	20767011	20361675	94452504	15891653	56199374	95129286	101309353	55265826	172699338	172185694	199973565	91312840	38293936	42530902	25917679	25413522	23855536	26521524	29639022	33572786	91669999	72732670	28204201	25379462	34635838	85107235	35870026	32921969	-	87540659	91798123	108442704	38883235	29933874	97798153	123669025	84046859	34272309	193536892
4	629.962	2.817	Ethyl hexoate	C8H16O2	123-66-0	1220	1232	0.00974026	Avsar, Karagul-Yuceer, et al., 2004	66376116484	47540761951	45362001667	66455946584	70907150404	86333503286	88818323672	75446175127	66229088739	81023392489	82497187178	50507087204	68025475499	83280675956	64542823013	74897949425	52432754783	65589248974	51051289943	52853349018	44375866046	35620224921	60408520935	57484485567	49557879868	44082753946	37755271846	34526721963	38968847666	17800223180	52113214280	15739479777	45608193410	47175260255	25514590961	34790777760	29018289474	19183966899	28328281704	39523187563
5	2613.83	1.224	Geraniol	C10H18O	106-24-1	1843.7	1867	0.0124799	Chung, Eiserich, et al., 1993	2973253785	2853959589	3166663434	2835993239	3384196372	3473415750	3434744564	2540930256	3170091545	5511004076	3759759398	1604734569	3414900436	3528218801	3780803293	3216175364	3199404151	3483514459	3344738610	2930615772	3426002673	5448339179	5525795184	4415126265	3893661574	4248921567	3484907447	3601711833	3677929334	3026184323	2108115085	4388154269	4096520008	3865955845	3904690226	3448909520	3293390640	3357788237	3570979672	4065894103
6	2821.82	2.418	β-Ionone	C13H20O	79-77-6	1915.5	1926	0.00545171	Karagül-Yüceer, Cadwallader, et al., 2002	45169733450	46900573690	46761534620	38924827719	63686163774	71951791714	75474225853	120051156171	58594504884	90665867966	53072018169	85364891616	62568023804	52951167982	65303003687	63118347820	43201863174	47418146789	35439955223	29729441937	64258749090	32837594060	44107723428	44728532828	51746034496	48318552715	69870178075	67910041248	45975742075	60128632948	32708483489	45456664911	46097359011	49302158443	69354618722	46820593282	61761014452	59339059262	31993685402	31071241008
7	3077.8	0.947	δ-Octalactone	C9H16O2	104-61-0	2002	1976	0.0131579	Avsar, Karagul-Yuceer, et al., 2004	41116849	40354902	50295130	46602736	33285580	38691697	33436201	39217095	42399436	32076231	28955114	30058665	64329664	69202819	81092932	65625794	58061282	38967080	57757083	45338465	59337342	43044710	48741712	73211709	48620101	60426548	49108393	58427975	45896983	45230604	61231357	35485032	43351308	31082062	40466328	46721128	30076803	27000806	45826450	48132611
8	3237.79	0.714	Ethyl cinnamate	C11H12O2	4610-69-9	2056	-	-	-	359406150	425981305	375527812	590916968	492346508	406389976	363358611	534830812	317736270	375259047	375109058	606590036	351734173	533923000	448190762	393973281	423672790	341190806	399219831	347892285	325508362	312583360	369221422	369221422	274291886	320478586	328955738	394546187	332144000	387864497	354923775	379012390	272754811	353283359	241823071	258297449	358550975	282502671	266433352	300421650
9	3397.78	0.659	γ-Decalactone	C12H22O2	706-14-9	2110.1	2139	0.013511	Colahan-Sederstrom a- Peterson, 2005	233748048	236152472	394594687	425161888	288734475	247642648	354037089	404048669	294896325	254894399	132886567	457563609	182077739	192853046	237434769	470619861	484797748	315972434	366304587	317894220	338887624	285661894	153795001	399155211	160683517	223298692	376103233	414502907	194747566	367762378	202080311	234080928	325819693	332250751	321058202	172362189	154663191	183694297	166071658	325645281
10	1933.88	1.033	Phenylacetaldehyde	C8H8O	122-78-1	1626.6	1627	0.000245851	Karagül-Yüceer, Cadwallader, et al., 2002	96659519	82825515	90156256	150811921	93021144	130413958	111090925	148695030	27858087	502887850	460955691	388964783	244750156	229062292	244750156	166653937	156495495	145335184	153660740	142801151	160797024	519164865	481332557	379989715	191581595	213650153	214857268	247129022	241391406	167823926	594021941	481749027	427919381	220321400	99586592	236956321	260494746	260489463	271645470	511276001
11	157.992	0.813	2-Methylbutanal	C5H10O	96-17-3	922.2	915	0.00786885	Jarunrattanasri, Theerakulkait, et al., 2007	93401287	107978481	-	127234092	114738275	104456545	101238150	34998648	147182580	128388062	155340151	128613380	131981148	475636183	518787914	247062548	-	126931027	81457424	93473681	80931930		113950447	80237709		93483855	-	-	-	172397700	93252513	118204052	130264721	79609496	93483855	86680047	87531146	80310500	80688824	108289211
12	101.995	0.509	Acetaldehyde	C2H4O	75-07-0	666.6	700	0.0477143	Ranau, Kleeberg, et al., 2005	905949622	1734637014	1839538733	2640347931	2675482278	1120664921	1612738695	2154053750	1726773865	1032679365	1084090039	2694128749	1647964030	1991097699	2150461666	1865995728	1840834464	937161273	845069934	2149332110	1489502581	1839171715	1552798475	1740493145	1709704177	1589572401	1899433466	1579645702	1636667304	2199735514	1730960714	1973141956	1900561418	2851748444	1498025409	1715653548	883198428	1845349190	1390680875	1573073598
13	197.989	0.886	Pentanal	C5H10O	110-62-3	988.9	1004	0.0150398	Chung, Eiserich, et al., 1993	1613073020	-	-	3107207775	2563755111	1317664943	2394177658	-	991312705	1777930330	1780894206	1561606033	-	-	-	-	-	-	-	-	-	411149847	2991203230	2986696595	-	-	-	-	-	-	1049226045	-	986214859	-	-	-	-	-	-	1330978361
14	317.982	1.23	Hexanal	C6H12O	66-25-1	1081.2	1089	0.00716253	Jarunrattanasri, Theerakulkait, et al., 2007	553139470	-	410599572	298275980	747269743	-	454304992	434284714	369151227	2883514425	3250785828	2103717909	380833786	385618941	316616913	393690655	247674205	369850137	430482029	283040583	525703120	1948048159	1702812951	1186101789	515052802	375927151	533320208	457173954	424251190	503205766	1935569578	862738233	2018379350	211770128	637547216	691917525	447389558	452858971	640807821	2453333847
15	589.964	1.271	2-Hexenal (isomer)	C6H10O	6728-26-3	1205.7	1215	0.00765432	Derail, Hofmann, et al., 1999	284729025	288936098	309836107	310892850	563174074	449867930	391740908	468238759	476316788	1224785054	1319331084	1086667055	263174928	273670556	280531887	189005821	185374231	152399347	186926870	181327481	218826333	407220229	238832862	242020947	145739149	172406044	187653391	185346432	172032003	156728358	379092795	292351154	264561801	195923092	208795688	231402192	215617779	236683775	227902766	692109399
16	1933.88	2.359	2-Decenal (isomer)	C10H18O	2497-25-8	1626.6	1605	0.0134579	Jezussek, Juliano, et al., 2002	386572794	362059520	361488329	634896698	708526239	684550014	671609360	785709663	708156108	1658484455	1424090135	1319930713	181527083	257762259	295172352	318288451	283206068	243647645	300220637	253281491	342491581	279433654	264469609	218194449	245791113	248645562	290780171	227978701	250568892	176214883	237982003	199177611	137513344	241068617	263056128	238263714	217307037	220926328	286173667	222454271
17	2469.84	2.295	β-Damascenone	C13H18O	23696-85-7	1794.2	1800	0.00322222	Scheidig, Czerny, et al., 2007	139559530	139651641	152010627	138640192	191612764	182134025	143486404	178361427	142071908	871459441	696471998	602902480	236633570	245659997	276235883	264039834	257567358	244455047	268617585	215622267	224558623	669463549	671504230	544937096	290794634	320711119	419702024	357376530	349851539	238181506	811361483	599729137	573691027	521520149	431176127	380361570	423955906	486288485	442224649	642861388
18	1541.9	0.614	Pyrrole	C4H5N	109-97-7	1509.5	1547	0.0242405	Ott, Fay, et al., 1997	19238894	20205008	14957066	93970569	30597281	14879138	14835678	43199910	45270353	40479349	52874563	69050535	41447243	60332212	60945248	58169802	46702325	30428232	28910173	31921572	24176620	24111626	33843705	28463580	16981973	16725868	13917786	27345527	13976104	27748673	23236574	28284037	34494758	30124320	15521745	14379649	57952933	16827095	14511295	13364680
19	1541.9	1.278	5-Ethenyl-4-methylthiazole	C6H7NS	1759-28-0	1509.5	-	-	-	8814301	8463230	9472259	9391558	8655504	10743293	8553742	15707313	8078199	99941423	109049988	68304880	11043611	11540713	13209886	10233209	10440158	9671223	9956379	9778764	9677389	73297953	75685623	54108604	9752770	11004221	11880393	11576665	10369335	54474187	83990288	48576764	47692287	17402562	10897925	11080247	13301731	15740298	13318238	45811086
20	2853.82	1.035	Benzothiazole	C7H5NS	95-16-9	1923.6	1958	0.0175689	Karagül-Yüceer, Vlahovich, et al., 2003	82409629	72933958	86184316	122618200	89238546	109033790	79087457	108095357	107146476	95534532	67205067	76702386	169671845	239253391	260060463	247751723	277199958	283597303	287923132	192278951	243532073	125868312	129391446	158198479	105259184	117665668	124748049	133227183	83321272	70052522	125717733	101094571	107536972	416044874	101003010	171606571	108986774	417761552	130477529	134316278
21	1525.9	1.023	Benzaldehyde	C7H6O	100-52-7	1504.7	1523	0.0120158	Charles, Martin, et al., 2000	1127202524	1062573035	1040868528	1200786986	986802400	1040546408	1012197248	1019754656	1086006238	5804194025	5464715345	5444417258	1503846279	1490863981	1516337731	1355199847	1495348727	1261158528	1257286726	1243409842	1127778754	5905959771	4262873630	1957914794	1487445815	1562621405	1502458905	1469183147	1398613202	1112729675	3563210860	2656871696	4128131457	1673426915	1870807913	1788139729	1652521379	1747638680	1850797828	3425150822
22	325.981	1.075	3-Methylthiophene	C5H6S	616-44-4	1098.8	-	-	-	-	-	59520607	35051728	35345985	30273647	21977538	34591240	18057388	27986027	152397651	32663784	40226999	175775151	45878191	12086581	26688578	14514453	89514991	40073859	154501961	22835219	94552384	226473453	7063172	10876917	27414039	18565999	20371753	-	34613496	38615777	-	-	7740956	9244123	-	-	52619294	74168586
23	373.978	1.09	2-Methylthiophene	C5H6S	554-14-3	1120.3	1102	0.0166062	Ott, Fay, et al., 1997	1424929	2366732	2612706	4434245	-	4192766	2569269	-	6711567	8517027	8323093	-	3130907	2985983	2517591	2698651	3172441	2026796	3931744	3540154	2221492	4152148	6187350	5897643	4179207	2411377	4293557	2633765	1933712	-	3242480	-	-	-	2263241	3888523	3021958	2922340	3909700	2166948
24	477.971	1.488	3-Ethylthiophene	C6H8S	1795-01-3	1158.6	-	-	-	60098563	16613047	16072320	73799695	-	18283962	26908438	49628381	19339862	26519686	21727909	22593371	-	-	35147331	11977937	9890604	12786112	11642369	6242522	9712511	9613284	12447391	11808705	11270494	10327856	11076087	11155661	10893909	-	-	35001112	-	-	9610582	9744273	7905184	6216742	8104523	-
25	397.976	1.922	2-Butylfuran	C8H12O	4466-24-4	1124.1	-	-	-	28019060	65795175	30187830	97893989	38048506	104865797	82735105	96227937	107775243	113303951	103997265	49785729	48146435	51849910	60562316	67114915	38048506	56907520	65321533	29256269	56740820	18103212	48676684	49385411	60003731	63393976	30376278	66509001	57754589	57887380	54318902	40976058	6419071	20399617	48952282	41770708	44667119	50855489	46740229	56514437
26	2037.87	0.629	Furfuryl alcohol	C5H6O2	98-00-0	1658.1	1652	0.00369249	Karagül-Yüceer, Cadwallader, et al., 2002	33724116	30551067	23455756	53739857	82722787	26943799	32585530	51029726	171044542	109064409	175286285	164116937	92612162	87624055	44212022	70396780	43864832	24957881	25986879	25261289	28833513	25954583	80972885	43173166	40652811	40331455	35186880	93631604	31978330	32912969	30811268	53689926	27609911	43280870	35415671	33577203	181042297	39504426	39029985	30384549
27	1373.91	0.757	Furfural	C5H4O2	98-01-1	1458.5	1460	0.0010274	Charles, Martin, et al., 2000	106359258	28953983	27027480	242962909	113463131	164514069	159473866	128062009	166772130	342823769	297762152	182495178	42568706	45464701	32014834	61245605	48509410	17988142	24689514	24973835	39147951	166319183	332841352	108994420	59550410	26690444	27761073	52452825	16879494	45651789	184299661	83300283	73329394	40293172	34317072	107862675	152657217	69918612	77256140	151595912
28	1717.89	0.91	5-MethyIfurfural	C6H6O2	620-02-0	1561.9	1582	0.0010274	Hofmann and Schieberle, 1998	4380679	5247174	5024858	12596775	8459367	15245600	16099009	13624874	27887060	33798880	32179544	30663603	6688165	11044446	10896772	12964718	12139613	0	7230337	4461266	8746587	22336838	38205222	21902621	6455207	0	0	8810463	0	6721921	29252163	11599762	8018979	5995950	17905543	22990199	23169908	7354464	21174025	25474272
29	1261.92	2.006	Linalool oxide (isomer 1)	C10H18O2	5989-33-3	1424.4	1471	0.0316791	Chung, Eiserich, et al., 1993	577440783	466389025	661432372	529819612	592857019	618476617	635961315	620196343	688337024	1010951775	974665337	778891409	794097320	779432127	779083318	763611922	711547841	750166044	761707337	705935873	803711518	1078479864	1038441394	882188990	792111894	845902146	877291874	909090865	881218573	374248996	1165190990	995047897	833027897	772217462	951462277	936946242	1013597107	1096266417	1048982919	1139109908
30	1357.91	1.975	Linalool oxide (isomer 2)	C10H18O2	5989-33-3	1453.6	1471	0.0118287	Chung, Eiserich, et al., 1993	235023775	216224237	251174959	227744558	264447751	249228698	256842485	257085773	269083134	427254994	404188894	319332942	334598540	316195155	347369642	323792745	294736212	308662365	304740042	269149419	322360189	440377963	474841941	386128795	319279319	343031837	348843789	391193525	367690528	179153282	483278651	403914882	349373249	321900102	398336838	398403614	418526693	434344185	447193357	498868762
									Total (GC Peak Area)	152774762395	146559066856	154679259156	155477536827	176284122827	198111277467	211659980922	232294800123	163588034621	215287956066	188583697920	193049779299	170014733923	187865853295	166641250884	176931422269	133205021873	156765100297	132052433101	132110402813	143835477635	122389810946	161858794747	146359493096	139040024473	133680619491	164289603914	144963465284	128879460562	117102517603	125772399179	104043438470	136177816339	156998655302	138702141784	113087008441	130861770376	119625543560	91808619121	123584774047
									Total Mean	1.51338e+11			1.76624e+11			2.02514e+11			198973811095			1.74841e+11			1.55634e+11			1.35999e+11			1.43536e+11			145670082626			1.30315e+11			1.21998e+11			1.36263e+11			1.14099e+11			130197197969
[truncated: 2 more columns]
